# Supplementary material for: Using Open Geographic Data to Generate Natural Language Descriptions for Hydrological Sensor Networks
Source: Sensors (Basel). 2015 Jul 3;15(7):16009–26. doi: 10.3390/s150716009 (PMC4541865; doi:10.3390/s150716009)
Supplement: Supplementary file 1 [file sensors-15-16009-s001.csv]

Latitude	Longitude	Measure	Area	Description
41.26657104492190	1.63479590415955	Water flow	Catalonian basins	Castellet i la Gornal
42.42694091796880	3.12594079971313	water level	Catalonian basins	embalse de Portbou
42.42694091796880	3.12594079971313	Rainfall	Catalonian basins	embalse de Portbou
42.34429931640630	2.83564901351929	water level	Catalonian basins	embalse de Boadella
42.34429931640630	2.83564901351929	Rainfall	Catalonian basins	embalse de Boadella
42.31670379638670	2.91882729530334	Rainfall	Catalonian basins	Pont de Molins
42.30522918701170	3.00934958457947	Rainfall	Catalonian basins	Peralada
42.30522918701170	3.00934958457947	Water flow	Catalonian basins	río Llobregat de la Muga en Peralada
42.23857116699220	2.96902012825012	Rainfall	Catalonian basins	Santa Llogaia d'Àlguema
42.25567626953130	-2.92679023742676	Water flow	Catalonian basins	Castelló d'Empúries
42.18974304199220	2.51082348823547	Water flow	Catalonian basins	Olot
42.17843246459960	2.79957890510559	Rainfall	Catalonian basins	Esponellà
42.17843246459960	2.79957890510559	Water flow	Catalonian basins	Esponellà
42.15494918823240	2.95526027679443	Water flow	Catalonian basins	Garrigàs
42.15494918823240	2.95526027679443	Rainfall	Catalonian basins	Garrigàs
42.15494918823240	2.95526027679443	Water flow	Catalonian basins	Garrigàs
42.25563430786130	2.34405565261841	Rainfall	Catalonian basins	Sant Joan de les Abadesses
42.22293090820310	2.24346375465393	Water flow	Catalonian basins	Sant Joan de les Abadesses
42.22293090820310	2.24346375465393	Rainfall	Catalonian basins	Sant Joan de les Abadesses
42.22293090820310	2.24346375465393	Water flow	Catalonian basins	Sant Joan de les Abadesses
42.17361450195310	2.19573640823364	Water flow	Catalonian basins	Ripoll
42.17361450195310	2.19573640823364	Rainfall	Catalonian basins	Ripoll
42.17361450195310	2.19573640823364	Water flow	Catalonian basins	Ripoll
41.98412322998050	2.28981781005859	Rainfall	Catalonian basins	les Masies de Roda
41.98412322998050	2.28981781005859	Water flow	Catalonian basins	río Ter i Gurri en les Masies de Roda
41.98412322998050	2.28981781005859	Water flow	Catalonian basins	río Ter i Gurri en les Masies de Roda
41.96974563598630	2.41436839103699	water level	Catalonian basins	embalse de Sau
41.96974563598630	2.41436839103699	Rainfall	Catalonian basins	embalse de Sau
41.98248291015630	2.53577566146851	water level	Catalonian basins	embalse de Susqueda
41.98248291015630	2.53577566146851	Rainfall	Catalonian basins	embalse de Susqueda
41.98547363281250	2.60383105278015	water level	Catalonian basins	embalse de Pasteral
41.98547363281250	2.60383105278015	Rainfall	Catalonian basins	embalse de Pasteral
41.99152374267580	2.81980729103088	Water flow	Catalonian basins	río Ter en Girona
41.89908599853520	2.81964302062988	Rainfall	Catalonian basins	Campllong
41.97620773315420	2.82534432411194	Rainfall	Catalonian basins	Girona
41.97620773315420	2.82534432411194	Water flow	Catalonian basins	río Onyar en Girona
41.98298645019530	2.81955766677856	Rainfall	Catalonian basins	delegación de la ACA en Girona
42.03623962402340	-2.87349963188171	Water flow	Catalonian basins	Torroella de Montgrí (Pont de Torroella)
42.07796096801760	2.99193787574768	Rainfall	Catalonian basins	Colomers
41.96566772460940	3.03905200958252	Rainfall	Catalonian basins	la Bisbal d'Empordà
42.02722167968750	3.07157611846924	Rainfall	Catalonian basins	Serra de Daró
41.81926345825200	2.97991037368774	Rainfall	Catalonian basins	Santa Cristina d'Aro
41.74652862548830	2.67031121253967	Rainfall	Catalonian basins	Sant Celoni
41.74652862548830	2.67031121253967	Water flow	Catalonian basins	Fogars de la Selva (Pont Eiffel)
41.74045181274410	2.69482183456421	Rainfall	Catalonian basins	Fogars de la Selva
41.62080001831050	2.36120271682739	Rainfall	Catalonian basins	la Roca del Vallès (ETAP Cardedeu)
41.69825363159170	2.28486561775208	Water flow	Catalonian basins	la Garriga
41.58766937255860	2.24643373489380	Rainfall	Catalonian basins	Lliçà de Vall
41.58766937255860	2.24643373489380	Water flow	Catalonian basins	Lliçà de Vall
41.52368164062500	2.19850587844849	Rainfall	Catalonian basins	Santa Perpètua de Mogoda
41.52368164062500	2.19850587844849	Water flow	Catalonian basins	Santa Perpètua de Mogoda
41.45170974731450	2.20139145851135	Water flow	Catalonian basins	Santa Coloma de Gramenet (riu)
41.60956573486330	2.08206534385681	Rainfall	Catalonian basins	Castellar del Vallès
41.45170974731450	2.20139145851135	Rainfall	Catalonian basins	barrio Trinitat, Barcelona
42.26088333129880	1.97828483581543	Water flow	Catalonian basins	Castellar de n'Hug (Clot del Moro)
42.21546554565420	1.87051832675934	Water flow	Catalonian basins	río Llobregat en Guardiola de Berguedà
42.21546554565420	1.87051832675934	Rainfall	Catalonian basins	Guardiola de Berguedà
42.21546554565420	1.87051832675934	Water flow	Catalonian basins	río Llobregat en Guardiola de Berguedà
42.12303161621090	1.87628257274628	water level	Catalonian basins	embalse de la Baells
42.12303161621090	1.87628257274628	Rainfall	Catalonian basins	embalse de la Baells
41.78876876831050	1.91796863079071	Rainfall	Catalonian basins	Sallent
41.78876876831050	1.91796863079071	Water flow	Catalonian basins	Sallent
41.69080734252920	1.86547589302063	Rainfall	Catalonian basins	Castellgalí
42.10303115844730	1.58688247203827	water level	Catalonian basins	embalse de la Llosa del Cavall
42.10303115844730	1.58688247203827	Rainfall	Catalonian basins	embalse de la Llosa del Cavall
41.96346282958980	1.60301411151886	water level	Catalonian basins	embalse de Sant Ponç
41.96346282958980	1.60301411151886	Rainfall	Catalonian basins	embalse de Sant Ponç
41.92005157470700	1.69657790660858	Rainfall	Catalonian basins	Cardona
41.81561279296880	1.76201117038727	Rainfall	Catalonian basins	Súria
41.81561279296880	1.76201117038727	Water flow	Catalonian basins	Súria
41.68695068359380	1.84174025058746	Rainfall	Catalonian basins	Castellgalí
41.64767456054690	1.85922098159790	Rainfall	Catalonian basins	Castellbell i el Vilar
41.51020431518550	1.92238402366638	Rainfall	Catalonian basins	Abrera
41.58837890625000	1.55563640594482	Rainfall	Catalonian basins	Jorba
41.58837890625000	1.55563640594482	Water flow	Catalonian basins	Jorba
41.45982742309570	1.66491997241974	Rainfall	Catalonian basins	Sant Quintí de Mediona
41.45982742309570	1.66491997241974	Water flow	Catalonian basins	Sant Quintí de Mediona
41.44463348388670	1.78901314735413	Rainfall	Catalonian basins	Sant Sadurní d'Anoia
41.44463348388670	1.78901314735413	Water flow	Catalonian basins	Sant Sadurní d'Anoia
41.46973037719730	1.94867563247681	Rainfall	Catalonian basins	Martorell
41.53395843505860	2.03477907180786	Rainfall	Catalonian basins	Terrassa
41.43751525878910	1.99609851837158	Rainfall	Catalonian basins	el Papiol
41.43751525878910	1.99609851837158	Water flow	Catalonian basins	riera de Rubí i canals de derivació Rubí i Anoia en el Papiol
41.38767242431640	2.02416586875916	Rainfall	Catalonian basins	Sant Vicenç dels Horts
41.35298156738280	2.04741787910461	Rainfall	Catalonian basins	Sant Joan Despí
41.35298156738280	2.04741787910461	Water flow	Catalonian basins	Sant Joan Despí
41.23112106323240	1.69399344921112	Rainfall	Catalonian basins	Vilanova i la Geltrú
41.25643539428710	1.65384781360626	Rainfall	Catalonian basins	Castellet i la Gornal
41.21418762207030	1.53725087642670	Rainfall	Catalonian basins	el Vendrell
41.23511505126950	1.33812558650970	Rainfall	Catalonian basins	Vilabella
41.23511505126950	1.33812558650970	Water flow	Catalonian basins	Vilabella
41.19540023803710	1.33115828037262	water level	Catalonian basins	embalse de el Catllar
41.19540023803710	1.33115828037262	Rainfall	Catalonian basins	embalse de el Catllar
41.36592864990230	1.18068671226501	Rainfall	Catalonian basins	Montblanc
41.14992141723630	1.23711180686951	Rainfall	Catalonian basins	Tarragona
41.13607406616210	0.96110427379608	water level	Catalonian basins	embalse de Riudecanyes
41.13607406616210	0.96110427379608	Rainfall	Catalonian basins	embalse de Riudecanyes
36.56531524658200	-4.81995725631714	Rainfall	Andalusian basins	Ojen
37.48755645751950	-2.36232852935791	Rainfall	Andalusian basins	Oria
37.46490859985350	-2.20932745933533	Rainfall	Andalusian basins	Albox
36.65490341186520	-4.76648950576782	Rainfall	Andalusian basins	Coín
36.87187194824220	-2.65711593627930	Rainfall	Andalusian basins	Felix
36.82802963256840	-3.40930604934692	Rainfall	Andalusian basins	Lujar
37.02682876586910	-3.67762184143066	Rainfall	Andalusian basins	Padul
36.74433135986330	-5.16389131546021	Rainfall	Andalusian basins	Ronda
37.22945022583010	-2.27551436424255	Rainfall	Andalusian basins	Tahal
36.73717117309570	-4.64242219924927	Rainfall	Andalusian basins	Fahala
37.12575531005860	-2.53770828247070	Rainfall	Andalusian basins	Gergal
36.75360870361330	-3.51606059074402	Rainfall	Andalusian basins	Motril
36.88231658935550	-3.11331176757813	Rainfall	Andalusian basins	Murtas
36.88000106811520	-2.14262247085571	Rainfall	Andalusian basins	Níjar
37.06584930419920	-2.76566672325134	Rainfall	Andalusian basins	Ohanes
37.09346008300780	-2.13151431083679	Rainfall	Andalusian basins	Sorbas
36.75452804565420	-3.92849087715149	Rainfall	Andalusian basins	Torrox
36.83811569213870	-2.45344042778015	Rainfall	Andalusian basins	Almería
36.88132476806640	-2.88564610481262	Rainfall	Andalusian basins	Castala
37.17639160156250	-2.83731746673583	Rainfall	Andalusian basins	Fiñana
37.18054580688480	-3.25909852981567	Rainfall	Andalusian basins	Granada
36.57889175415040	-5.19640827178955	Rainfall	Andalusian basins	Pujerra
36.79415512084960	-3.18651771545410	Rainfall	Andalusian basins	Albuñol
37.02353286743160	-2.99226546287537	Rainfall	Andalusian basins	Bayarcal
36.93790817260740	-4.37198781967163	Rainfall	Andalusian basins	Colmenar
36.85853576660160	-3.49475622177124	water level	Andalusian basins	embalse de Rules
36.90473937988280	-4.11313533782958	Rainfall	Andalusian basins	Alcaucín
36.99092102050780	-3.35213780403137	Rainfall	Andalusian basins	Capileira
36.93317031860350	-4.59243583679199	Rainfall	Andalusian basins	El Torcal
36.71550369262700	-4.32735824584961	Rainfall	Andalusian basins	La Araña
36.96265792846670	-3.47013282775879	Rainfall	Andalusian basins	Lanjarón
37.19887161254880	-2.40043854713440	Rainfall	Andalusian basins	Velefique
36.91505432128910	-3.53612923622131	water level	Andalusian basins	embalse de Beznar
36.48594665527340	-5.20738601684570	Rainfall	Andalusian basins	Los Reales
36.87957382202150	-3.02772665023804	water level	Andalusian basins	embalse de Beninar
36.92897033691410	-3.63863611221313	Rainfall	Andalusian basins	Albuñuelas
36.96310043334960	-4.25356960296631	Rainfall	Andalusian basins	Alfarnatejo
36.86082458496090	-3.20907092094421	Rainfall	Andalusian basins	Contraviesa
37.40847396850590	-1.90302300453186	Rainfall	Andalusian basins	El Saltador
36.96391677856450	-3.26910161972046	Water flow	Andalusian basins	río Trevelez
36.78420639038090	-4.84034967422485	Rainfall	Andalusian basins	Casarabonela
36.85278320312500	-3.62515854835510	Rainfall	Andalusian basins	Los Guajares
36.61355209350590	-4.59899711608887	Rainfall	Andalusian basins	Sierra Mijas
36.76002502441410	-4.42910385131836	water level	Andalusian basins	embalse del Limonero
36.75359725952150	-2.68895363807678	Rainfall	Andalusian basins	Punta Sabinar
36.80460357666020	-4.29067182540894	Rainfall	Andalusian basins	Santón Pitar
36.74167633056640	-4.11319541931152	Rainfall	Andalusian basins	Torre del Mar
36.88737106323240	-3.72506690025330	Rainfall	Andalusian basins	Cerro Cañuelo
37.35863113403320	-1.86456859111786	Rainfall	Andalusian basins	Sierra Almagro
36.11185073852540	-5.54997825622559	Rainfall	Andalusian basins	Sierra de Luna
36.86008071899410	-4.16443490982056	water level	Andalusian basins	embalse de la Viñuela
36.94103622436520	-4.79898929595947	water level	Andalusian basins	embalse del Guadalteba
36.94731521606450	-5.05103588104248	Rainfall	Andalusian basins	Cañete la Real
36.41197586059570	-5.50723123550415	Rainfall	Andalusian basins	Lomas de Camara
36.88473510742190	-2.80443072319031	Rainfall	Andalusian basins	Sierra de Gador
36.30548095703130	-5.46216058731079	water level	Andalusian basins	embalse de Guadarranque
36.94103622436520	-4.79898929595947	water level	Andalusian basins	embalse del Guadalhorce
36.85853576660160	-3.49475622177124	Rainfall	Andalusian basins	embalse de Rules
36.83594512939450	-3.70229864120483	Rainfall	Andalusian basins	Cabra
36.98905563354490	-2.35419869422913	Rainfall	Andalusian basins	Sierra Alhamilla
36.91505432128910	-3.53612923622131	Rainfall	Andalusian basins	embalse de beznar
36.23270416259770	-5.54179573059082	water level	Andalusian basins	embalse de Charco Redondo
36.53580474853520	-4.95879030227661	water level	Andalusian basins	embalse de la Concepción
36.84549713134770	-5.06000804901123	Rainfall	Andalusian basins	Cuevas del Becerro
36.87957382202150	-3.02772665023804	Rainfall	Andalusian basins	embalse de Beninar
37.08393096923830	-2.99931359291077	Rainfall	Andalusian basins	Puerto de la Ragua
36.80563354492190	-4.49505281448364	Rainfall	Andalusian basins	embalse de Casasola
36.56996917724610	-5.42414474487305	Rainfall	Andalusian basins	Majada de las Lomas
36.86708450317380	-3.51916742324829	Rainfall	Andalusian basins	Velez de Benaudalla
36.88582992553710	-4.84897994995117	Water flow	Andalusian basins	río Turón en Ardales
36.76002502441410	-4.42910385131836	Rainfall	Andalusian basins	embalse del Limonero
36.81083679199220	-3.69523096084595	Rainfall	Andalusian basins	Cazulas
36.93385314941410	-4.80315399169922	water level	Andalusian basins	embalse de Conde de Guadalhorce
37.32653045654300	-1.90161955356598	water level	Andalusian basins	embalse Cuevas del Almanzora
36.73283386230470	-4.46367311477661	Rainfall	Andalusian basins	depuradora del Atabal
36.56781005859380	-5.24455213546753	Rainfall	Andalusian basins	Jubrique
36.88582992553710	-4.84897994995117	Rainfall	Andalusian basins	Ardales
37.35001373291020	-2.51495289802551	Water flow	Andalusian basins	río Almanzora en Serón
36.51770782470700	-4.94653081893921	Rainfall	Andalusian basins	depuradora de Marbella
36.86008071899410	-4.16443490982056	Rainfall	Andalusian basins	embalse de la Viñuela
36.94103622436520	-4.79898929595947	Rainfall	Andalusian basins	embalse del Guadalteba
36.90335464477540	-4.77564716339111	Rainfall	Andalusian basins	Repetidor la Encantada
37.25317382812500	-2.40830755233765	Rainfall	Andalusian basins	Sierra de los Filabres
36.22113037109380	-5.52235698699951	water level	Andalusian basins	embalse regulador Charco Redondo
36.80956268310550	-4.12159824371338	Rainfall	Andalusian basins	depuradora del Trapiche
36.30548095703130	-5.46216058731079	Rainfall	Andalusian basins	embalse de Guadarranque
36.94103622436520	-4.79898929595947	Rainfall	Andalusian basins	embalse del Guadalhorce
37.13017654418950	-4.72294187545776	Rainfall	Andalusian basins	Fuente Piedra
37.35001373291020	-2.51495289802551	Rainfall	Andalusian basins	Serón
36.31026458740230	-5.28491783142090	Rainfall	Andalusian basins	San Enrique de Guadiaro
37.35026931762700	-2.17100453376770	Water flow	Andalusian basins	río Almanzora en Cantoria
36.42541503906250	-5.45023107528687	Water flow	Andalusian basins	río Hozgarganta en Jimena
36.30241775512700	-5.45337915420532	Rainfall	Andalusian basins	Partidor de Guadarranque
36.73101425170900	-4.61140727996826	Water flow	Andalusian basins	río Guadalhorce en Cártama
36.23270416259770	-5.54179573059082	Rainfall	Andalusian basins	embalse de Charco Redondo
36.53580474853520	-4.95879030227661	Rainfall	Andalusian basins	embalse de la Concepción
37.35026931762700	-2.17100453376770	Rainfall	Andalusian basins	Cantoria
36.42541503906250	-5.45023107528687	Rainfall	Andalusian basins	Jimena
36.93089675903320	-4.92831754684448	Water flow	Andalusian basins	río Guadalteba en Teba
36.73101425170900	-4.61140727996826	Rainfall	Andalusian basins	Cártama
37.35093307495120	-2.51906800270081	Water flow	Andalusian basins	río Almanzora en Serón
36.93089675903320	-4.92831754684448	Rainfall	Andalusian basins	Teba
36.91292953491210	-3.20777606964111	Rainfall	Andalusian basins	Almegíjar
36.93385314941410	-4.80315399169922	Rainfall	Andalusian basins	embalse Conde de Guadalhorce
37.32653045654300	-1.90161955356598	Rainfall	Andalusian basins	embalse Cuevas del Almanzora
36.72756958007810	-4.66520595550537	Rainfall	Andalusian basins	La Aljaima
37.03962707519530	-4.69583272933959	Rainfall	Andalusian basins	Bobadilla
36.23188400268550	-5.52937698364258	Rainfall	Andalusian basins	embalse de Charco Redondo
36.74481201171880	-4.65032434463500	Rainfall	Andalusian basins	Villanueva de la Concepción
37.34657287597660	-2.17105627059937	Water flow	Andalusian basins	río Almanzora en Cantoria
36.98696517944340	-2.59455227851868	Rainfall	Andalusian basins	Terque
36.72314453125000	-4.40761613845825	Rainfall	Andalusian basins	Málaga
36.22113037109380	-5.52235698699951	Rainfall	Andalusian basins	embalse de Charco Redondo
36.47077560424800	-5.40461397171021	Rainfall	Andalusian basins	Pablo Buceite
41.89118576049800	-2.78122615814208	Rainfall	Duero basin	Molinos de Duero
41.87837219238280	-2.69269323348999	Rainfall	Duero basin	embalse de la Cuerda del Pozo
41.79822921752920	-2.45415806770325	Rainfall	Duero basin	Garray
41.69921875000000	-2.46761465072632	Rainfall	Duero basin	Tardajos de Duero
41.57397842407230	-2.45784950256348	Rainfall	Duero basin	Velacha
41.50585937500000	-3.09885096549988	Water flow	Duero basin	Gormaz
41.50585937500000	-3.09885096549988	Rainfall	Duero basin	Gormaz
41.64498519897460	-3.57276439666748	Rainfall	Duero basin	Vadocondes
41.62887191772460	-4.36311531066895	Rainfall	Duero basin	Quintanilla de Onésimo
41.50595092773440	-4.92784929275513	Rainfall	Duero basin	San Miguel del Pino
41.51664733886720	-5.41107559204102	Water flow	Duero basin	Toro
41.51664733886720	-5.41107559204102	Rainfall	Duero basin	Toro
41.49980163574220	-5.79678201675415	Water flow	Duero basin	Zamora
41.49980163574220	-5.79678201675415	Rainfall	Duero basin	Zamora
41.76358032226560	-4.19574689865112	Rainfall	Duero basin	Torre de Esgueva
42.04283142089840	-3.27185106277466	Rainfall	Duero basin	Salas de los Infantes
42.05508804321290	-3.50755262374878	Rainfall	Duero basin	Covarrubias
42.08040618896480	-4.03061580657958	Rainfall	Duero basin	Retortillo
42.11019897460940	-4.16414165496826	Water flow	Duero basin	Palenzuela
42.11019897460940	-4.16414165496826	Rainfall	Duero basin	Palenzuela
42.23860931396480	-3.31268429756165	Rainfall	Duero basin	embalse del Arlanzón
42.26916122436520	-3.33708620071411	Rainfall	Duero basin	embalse del Arlanzón
42.30955123901370	-3.38098073005676	Rainfall	Duero basin	embalse de Úzquiza
42.25511169433590	-3.92617130279541	Rainfall	Duero basin	Celada del Camino
42.96151733398440	-4.48718261718750	Rainfall	Duero basin	San Salvador de Cantamuda
42.89891433715820	-4.52303266525269	Rainfall	Duero basin	embalse de Requejada
42.85109329223630	-4.38907146453857	Rainfall	Duero basin	Salinas de Pisuerga
42.79473495483400	-4.27959918975830	Rainfall	Duero basin	embalse de Aguilar de Campoo
42.56193923950200	-4.30467557907104	Rainfall	Duero basin	Herrera de Pisuerga
42.13632202148440	-4.24931812286377	Rainfall	Duero basin	Valbuena de Pisuerga
41.74192428588870	-4.63727426528931	Water flow	Duero basin	Cabezón
41.74192428588870	-4.63727426528931	Rainfall	Duero basin	Cabezón de Pisuerga
42.88261795043950	-4.56303834915161	Rainfall	Duero basin	Ventanilla
42.86695861816410	-4.52224683761597	Rainfall	Duero basin	embalse de Cervera
42.93104171752920	-4.67271089553833	Rainfall	Duero basin	Triollo
42.85110092163090	-4.83576679229736	Rainfall	Duero basin	Salida Compuerto
42.80858230590820	-4.84796142578125	Rainfall	Duero basin	Guardo
42.60993576049800	-4.79697036743164	Rainfall	Duero basin	Celadilla del Río
42.24860763549800	-4.59880113601685	Rainfall	Duero basin	Villoldo
42.04791259765630	-4.55630159378052	Water flow	Duero basin	Caudal Izquierdo en abastecimiento Palencia
42.04791259765630	-4.55630159378052	Water flow	Duero basin	Caudal derecho en Palencia
42.04791259765630	-4.55630159378052	Rainfall	Duero basin	Palencia
42.93335723876950	-4.75855493545532	Rainfall	Duero basin	Cardaño de Arriba
41.88861465454100	-5.03814458847046	Rainfall	Duero basin	Medina de Rioseco
41.62440872192380	-5.63053226470947	Rainfall	Duero basin	Benegiles
42.61446762084960	-5.03727531433105	Rainfall	Duero basin	Villaverde de Arcayos
42.37134170532230	-5.03668308258057	Rainfall	Duero basin	Sahagún
42.08201599121090	-5.46259546279907	Rainfall	Duero basin	Valderas
42.97862243652340	-4.91191101074219	Rainfall	Duero basin	Boca de Huérgano
43.04362106323240	-5.00722885131836	Rainfall	Duero basin	Vegacerneja
43.02977371215820	-5.07673645019531	Rainfall	Duero basin	Liegos
42.93241119384770	-5.10777235031128	Rainfall	Duero basin	Las Salas
42.51981735229490	-5.37016963958740	Rainfall	Duero basin	Villomar
42.28963088989260	-5.52282238006592	Water flow	Duero basin	Valencia de Don Juan
42.28963088989260	-5.52282238006592	Rainfall	Duero basin	Valencia de Don Juan
41.87429428100590	-5.76546764373779	Rainfall	Duero basin	Bretó
42.98852157592770	-5.25809812545776	Rainfall	Duero basin	Camposolillo
42.92565536499020	-5.29500818252563	Rainfall	Duero basin	embalse del Porma
42.60169219970700	-5.41654253005981	Rainfall	Duero basin	Secos
42.95457458496090	-5.39966583251953	Rainfall	Duero basin	Nocedo de Curueño
42.94676208496090	-5.55257081985474	Rainfall	Duero basin	Valverdín
42.82487106323240	-5.50656795501708	Rainfall	Duero basin	Pardavé
42.76076126098630	-5.63473320007324	Rainfall	Duero basin	Cuadros
42.52349853515630	-5.53465127944946	Rainfall	Duero basin	Alija de la Ribera
42.92483901977540	-5.75995302200317	Rainfall	Duero basin	embalse de Casares
42.93004989624020	-5.96542501449584	Water flow	Duero basin	Sena de Luna
42.93004989624020	-5.96542501449584	Rainfall	Duero basin	Sena de Luna
42.83616256713870	-5.86916971206665	Rainfall	Duero basin	embalse de los Barrios de Luna
42.50822830200200	-5.87601947784424	Rainfall	Duero basin	Santa Marina del Rey
42.25101852416990	-5.82672214508057	Rainfall	Duero basin	Cebrones del Río
42.70299911499020	-5.90087032318115	Rainfall	Duero basin	San Martín de la Falamosa
42.67368316650390	-6.09526824951172	Rainfall	Duero basin	embalse de Villameca
42.64597702026370	-6.07093858718872	Rainfall	Duero basin	embalse de Villameca
42.42891311645510	-6.01543617248535	Rainfall	Duero basin	San Félix de la Vega
42.37510299682620	-6.28578376770020	Rainfall	Duero basin	Boisan
42.32601165771480	-6.14530420303345	Rainfall	Duero basin	Puente Velilla
42.22231292724610	-6.25053548812866	Rainfall	Duero basin	Morla
42.22231292724610	-6.25053548812866	Rainfall	Duero basin	Morales
42.05784988403320	-6.62982892990112	Water flow	Duero basin	Puebla de Sanabria
42.05784988403320	-6.62982892990112	Rainfall	Duero basin	Puebla de Sanabria
41.98912048339840	-6.12300062179565	Rainfall	Duero basin	Camarzana de Tera
41.94145965576170	-5.78103494644165	Rainfall	Duero basin	Mozar
41.91185379028320	-2.75704050064087	Rainfall	Duero basin	Vinuesa
41.53113937377920	-3.55377936363220	Rainfall	Duero basin	Salida Linares
41.43429565429690	-3.96527433395386	Rainfall	Duero basin	embalse de las Vencias
41.29874801635740	-4.15914916992188	Rainfall	Duero basin	Aguilafuente
41.41594314575200	-4.56863689422607	Rainfall	Duero basin	Megeces
40.89111328125000	-4.02084112167358	Rainfall	Duero basin	Entrada Pontón Alto
40.91579818725590	-4.03072023391724	Rainfall	Duero basin	Salida Pontón Alto
41.23127365112300	-4.53707075119019	Rainfall	Duero basin	Coca
40.65330505371090	-4.70675468444824	Rainfall	Duero basin	Avila
41.49319076538090	-4.76935052871704	Rainfall	Duero basin	Valdestillas
40.36130523681640	-5.52601242065430	Rainfall	Duero basin	Barco de Avila
40.50424957275390	-5.53845024108887	Rainfall	Duero basin	Puente Congosto
40.67267227172850	-5.59983873367310	Rainfall	Duero basin	embalse de Santa Teresa
40.77782821655270	-5.54943418502808	Rainfall	Duero basin	Encinas de Arriba
40.89957427978520	-5.48051071166992	Rainfall	Duero basin	Encinas de Abajo
41.08391571044920	-5.98617267608643	Rainfall	Duero basin	Ledesma
40.49315261840820	-6.44924783706665	Rainfall	Duero basin	Agadón
40.36415863037110	-6.67491626739502	Rainfall	Duero basin	embalse de Irueña
40.44762039184570	-6.57240390777588	Rainfall	Duero basin	embalse de Irueña
40.53580093383790	-6.48363780975342	Rainfall	Duero basin	embalse de Águeda
40.64519882202150	-6.65040493011475	Rainfall	Duero basin	Saelices
40.97031021118160	-6.88131237030029	Water flow	Duero basin	La Fregeneda
40.97031021118160	-6.88131237030029	Rainfall	Duero basin	La Fregeneda
42.65745544433590	-4.30735397338867	Water flow	Duero basin	Alar de Rey
42.65745544433590	-4.30735397338867	Water flow	Duero basin	Alar de Rey
42.39681243896480	-4.34863281250000	Water flow	Duero basin	Elevación Osorno
42.39681243896480	-4.34863281250000	Water flow	Duero basin	Elevación Osorno
42.26473999023440	-4.39794826507568	Water flow	Duero basin	Fromista
42.26473999023440	-4.39794826507568	Water flow	Duero basin	Fromista
41.87668991088870	-2.70278787612915	Rainfall	Duero basin	embalse de la Cuerda del Pozo
41.40388870239260	-5.26944637298583	Rainfall	Duero basin	embalse de San José
42.26501846313480	-3.33750057220458	Rainfall	Duero basin	Arlanzón
42.30662536621090	-3.36667084693909	Rainfall	Duero basin	Uzquiza
42.79554748535160	-4.28750228881836	Rainfall	Duero basin	Aguilar
42.86779785156250	-4.53334569931030	Rainfall	Duero basin	Cervera
42.86223983764650	-4.82639026641846	Rainfall	Duero basin	Acumulado anual de lluvia en Compuerto
42.92926788330080	-5.08261919021606	Rainfall	Duero basin	Riaño
42.93025207519530	-5.29027748107910	Rainfall	Duero basin	Porma
42.85109329223630	-5.86250638961791	Rainfall	Duero basin	Barrios Luna
42.65187072753910	-6.06944751739502	Rainfall	Duero basin	Villameca
41.52933120727540	-3.55496239662170	Rainfall	Duero basin	Linares
40.91579055786130	-4.03131389617920	Rainfall	Duero basin	Pontón
40.72609710693360	-4.69389629364014	Rainfall	Duero basin	Las Cogotas
40.67059326171880	-5.60000658035278	Rainfall	Duero basin	Santa Teresa
40.53031921386720	-6.48023748397827	Rainfall	Duero basin	Águeda
41.95301818847660	-2.87207150459290	Rainfall	Duero basin	Covaleda
41.94870758056640	-2.57692289352416	Rainfall	Duero basin	Valdeavellano de tera
41.97010803222660	-2.38903212547302	Rainfall	Duero basin	Torrearévalo
42.27635574340820	-3.27378630638123	Rainfall	Duero basin	Hizendo
42.20637893676760	-3.30979990959167	Rainfall	Duero basin	Ahedo de la Pared
42.60760498046880	-4.06931352615356	Rainfall	Duero basin	Rioparaiso
42.57889938354490	-3.70591378211975	Rainfall	Duero basin	Quintanilla de Onésimo Sobresierra
42.62786102294920	-3.84320569038391	Rainfall	Duero basin	Urbel del Castillo
42.48609161376950	-3.58740758895874	Rainfall	Duero basin	Solana
42.94017028808590	-4.30293941497803	Rainfall	Duero basin	Fresno de Rodilla
42.96733856201170	-4.53722667694092	Rainfall	Duero basin	Abadía Lebanza
43.02376174926760	-4.51309442520142	Rainfall	Duero basin	Casavegas
42.99097061157230	-4.42997264862061	Rainfall	Duero basin	Santa María de Redondo
42.94017028808590	-4.30293941497803	Rainfall	Duero basin	Brañosera
42.68785095214840	-4.13372230529785	Rainfall	Duero basin	Rebolledo de Traspeña
42.97090911865230	-4.75822687149048	Rainfall	Duero basin	Cardaño de Arriba
42.93940734863280	-4.63586425781250	Rainfall	Duero basin	Las Lomas
43.07417297363280	-5.21088457107544	Rainfall	Duero basin	Ermita Riosol
43.05171585083010	-5.17998456954956	Rainfall	Duero basin	Maraña
43.05412673950200	-5.09918069839478	Rainfall	Duero basin	Polvoredo
43.06204223632810	-4.94689702987671	Rainfall	Duero basin	Casasuertes
43.05403518676760	-4.79784107208252	Rainfall	Duero basin	Llánaves de la Reina
43.05534362792970	-5.28018283843994	Rainfall	Duero basin	Loma de Entrevedos
43.00293350219730	-5.39081382751465	Rainfall	Duero basin	Villaverde de la Cuerna
43.01750946044920	-5.44665956497192	Rainfall	Duero basin	Redipuertas
42.90565109252920	-5.55495166778564	Rainfall	Duero basin	Valporquero
43.01259613037110	-5.59604501724243	Rainfall	Duero basin	Piedrafita
42.88514328002920	-5.45940589904785	Rainfall	Duero basin	Correcillas
42.89299011230470	-5.76254796981812	Rainfall	Duero basin	Gerás
42.94500350952150	-5.72260236740112	Rainfall	Duero basin	Poladura de Tercia
43.00658035278320	-5.68494701385498	Rainfall	Duero basin	Tonín de Arbás
42.94709777832030	-5.63317251205444	Rainfall	Duero basin	Velilla de la Tercia
42.94683837890630	-5.76981019973755	Rainfall	Duero basin	Peña Muerca
42.95150756835940	-6.08682203292847	Rainfall	Duero basin	Huergas
42.91201400756840	-6.17442750930786	Rainfall	Duero basin	El Cueto
42.98365783691410	-6.10656929016113	Rainfall	Duero basin	Torre de Babia
43.04537963867190	-6.04801082611083	Rainfall	Duero basin	Torrestío
42.99720382690420	-5.98677253723145	Rainfall	Duero basin	Villargusan
42.81013488769530	-6.22432374954224	Rainfall	Duero basin	Fasgar
42.85134124755860	-6.18695449829102	Rainfall	Duero basin	Murias de Paredes
42.82309722900390	-6.00968360900879	Rainfall	Duero basin	Arienza
42.84412384033200	-6.11555433273315	Rainfall	Duero basin	Rodicol
42.68788528442380	-6.12267827987671	Rainfall	Duero basin	Los Barrios de Nistoso
42.52151107788090	-6.24170827865601	Rainfall	Duero basin	Viforcos
42.63688278198240	-6.19912385940552	Rainfall	Duero basin	Brañuelas
42.48292541503910	-6.27806901931763	Rainfall	Duero basin	Rabanal del Camino
42.38550186157230	-6.24008703231812	Rainfall	Duero basin	Villalibre
42.41851806640630	-6.44463348388672	Rainfall	Duero basin	Pobladura
42.38274002075200	-6.33616065979004	Rainfall	Duero basin	Filiel
42.23572921752920	-6.46262931823730	Rainfall	Duero basin	Truchillas
42.30717468261720	-6.45527744293213	Rainfall	Duero basin	Corporales
42.22629165649410	-6.17600011825562	Rainfall	Duero basin	El Pinganillo
42.22666931152340	-5.96714687347412	Rainfall	Duero basin	Lirba
42.12201690673830	-6.75388526916504	Rainfall	Duero basin	Ribadelago
42.13698196411130	-6.73396253585815	Rainfall	Duero basin	San Martín de Castañeda
42.12570953369140	-6.45612859725952	Rainfall	Duero basin	Villarejo
41.28613662719730	-3.31632184982300	Rainfall	Duero basin	El Muyo
41.28457260131840	-3.43687391281128	Rainfall	Duero basin	Ermita Hontanares
41.17274093627920	-3.60612297058105	Rainfall	Duero basin	Mata Gorda
41.01828765869140	-3.93800592422485	Rainfall	Duero basin	Mata de Pirón
40.82511901855470	-4.13277816772461	Rainfall	Duero basin	Rancho Tabanera
40.66976547241210	-4.37817287445068	Rainfall	Duero basin	Batanejos
40.53878021240230	-5.07708406448364	Rainfall	Duero basin	Barrio de Arriba
40.40739059448240	-5.27156734466553	Rainfall	Duero basin	Cerro Los Ruillos
40.36752700805660	-5.14692735671997	Rainfall	Duero basin	Barajas
40.29386901855470	-5.22175216674805	Rainfall	Duero basin	Gª de Prao
40.31222915649410	-5.44564008712769	Rainfall	Duero basin	Bohoyo
40.27359390258790	-5.48746442794800	Rainfall	Duero basin	Navalonguilla
40.31034469604490	-5.66148042678833	Rainfall	Duero basin	Gª de Solana
40.53430175781250	-6.15355491638184	Rainfall	Duero basin	El Robledo
40.29167938232420	-6.58546829223633	Rainfall	Duero basin	Casa del Jaque
40.26564025878910	-6.79449272155762	Rainfall	Duero basin	Pozo Mina
41.64498519897460	-3.57276439666748	Water flow	Duero basin	Vadocondes
41.62887191772460	-4.36311531066895	Water flow	Duero basin	Quintanilla de Onésimo
42.04283142089840	-3.27185106277466	Water flow	Duero basin	Sala de los Infantes
42.05508804321290	-3.50755262374878	Water flow	Duero basin	Covarrubias
42.56193923950200	-4.30467557907104	Water flow	Duero basin	Herrera de Pisuerga
42.93104171752920	-4.67271089553833	Water flow	Duero basin	Triollo
42.80858230590820	-4.84796142578125	Water flow	Duero basin	Guardo
42.04791259765630	-4.55630159378052	Water flow	Duero basin	Palencia
41.88861465454100	-5.03814458847046	Water flow	Duero basin	Medina de Rioseco
41.62440872192380	-5.63053226470947	Water flow	Duero basin	Benegiles
42.37134170532230	-5.03668308258057	Water flow	Duero basin	Sahagún
42.08201599121090	-5.46259546279907	Water flow	Duero basin	Valderas
42.97862243652340	-4.91191101074219	Water flow	Duero basin	Boca de Huérgano
42.76076126098630	-5.63473320007324	Water flow	Duero basin	Cuadros
42.83616256713870	-5.86916971206665	Water flow	Duero basin	Salida Barrios
41.91185379028320	-2.75704050064087	Water flow	Duero basin	Vinuesa
41.23127365112300	-4.53707075119019	Water flow	Duero basin	Coca
40.65330505371090	-4.70675468444824	Water flow	Duero basin	Avila
40.36130523681640	-5.52601242065430	Water flow	Duero basin	Barco de Avila
40.89957427978520	-5.48051071166992	Water flow	Duero basin	Encinas de Abajo
41.87668991088870	-2.70278787612915	water level	Duero basin	embalse de Cuerda
41.83456802368160	-2.52430081367493	water level	Duero basin	embalse de Campillo
42.26501846313480	-3.33750057220458	water level	Duero basin	embalse de Arlanzón
42.30662536621090	-3.36667084693909	water level	Duero basin	embalse de Uzquiza
42.86738586425780	-4.52400779724121	water level	Duero basin	embalse de Requejada
42.79554748535160	-4.28750228881836	water level	Duero basin	embalse de Aguilar
42.86779785156250	-4.53334569931030	water level	Duero basin	embalse de Cervera
42.86223983764650	-4.82639026641846	water level	Duero basin	embalse de Compuerto
42.92926788330080	-5.08261919021606	water level	Duero basin	embalse de Riaño
42.93025207519530	-5.29027748107910	water level	Duero basin	embalse de Porma
42.85109329223630	-5.86250638961791	water level	Duero basin	embalse de Barrios Luna
42.75526428222660	-5.78695201873779	water level	Duero basin	embalse de Selga Ordás
42.65187072753910	-6.06944751739502	water level	Duero basin	embalse de Villameca
41.52933120727540	-3.55496239662170	water level	Duero basin	embalse de Linares
40.91579055786130	-4.03131389617920	water level	Duero basin	embalse del Pontón
40.72609710693360	-4.69389629364014	water level	Duero basin	embalse de Las Cogotas
40.87441635131840	-5.49431991577148	water level	Duero basin	embalse de Encinas de Abajo
40.53031921386720	-6.48023748397827	water level	Duero basin	embalse de Águeda
42.68877029418950	-2.95428586006165	Water flow	Ebro basin	río Ebro en Miranda
42.18071746826170	-1.69385600090027	Water flow	Ebro basin	río Ebro en Castejón
42.37524032592770	-1.94773066043854	Water flow	Ebro basin	río Ega en Andosilla
42.31606292724610	-1.80004918575287	Water flow	Ebro basin	río Arga en Funes
42.34614562988280	-1.64661157131195	Water flow	Ebro basin	río Aragón en Caparroso
42.34614562988280	-1.64661157131195	Rainfall	Ebro basin	Caparroso
41.29877090454100	-1.96604382991791	Water flow	Ebro basin	río Jalón en Cetina
41.19888687133790	-1.79114449024200	Water flow	Ebro basin	río Piedra en Nuevalos
41.65900039672850	-0.87953668832779	Water flow	Ebro basin	río Ebro en Zaragoza
42.17224121093750	-0.75167781114578	Water flow	Ebro basin	río Gállego en Ardisa
42.20612716674800	0.34666824340820	Water flow	Ebro basin	río Esera en Graus
41.17560195922850	-0.45228832960129	Rainfall	Ebro basin	Hijar
41.52559280395510	0.34776589274406	Water flow	Ebro basin	río Cinca en Fraga
41.52559280395510	0.34776589274406	Rainfall	Ebro basin	Fraga
42.57952880859380	-0.55335330963135	Water flow	Ebro basin	río Aragón en Jaca
42.36178588867190	1.45471513271332	Water flow	Ebro basin	río Valira en Seo de Urgel
42.36178588867190	1.45471513271332	Rainfall	Ebro basin	Seo de Urgel
42.35347366333010	1.46006250381470	Water flow	Ebro basin	río Segre en Seo de Urgel
41.45267105102540	0.41746667027474	Water flow	Ebro basin	río Segre en Serós
42.96405410766600	-4.05627822875977	Water flow	Ebro basin	río Ebro en Arroyo
40.81445312500000	0.52184903621674	Water flow	Ebro basin	río Ebro en Tortosa
40.78035354614260	-0.15424127876759	Water flow	Ebro basin	Río Bergantes en Zorita
41.91054534912110	-0.12649112939835	Water flow	Ebro basin	río Guatizalema en Peralta de Alcofea
41.91054534912110	-0.12649112939835	Rainfall	Ebro basin	Peralta de Alcofea
41.91389846801760	-0.12383280694485	Water flow	Ebro basin	río Alcanadre en Peralta de Alcofea
42.16109848022460	-2.90722918510437	Water flow	Ebro basin	río Najerilla en Mansilla
42.31865310668950	-2.52416682243347	Water flow	Ebro basin	río Iregua en Islallana
42.49940490722660	-2.68278241157532	Water flow	Ebro basin	río Najerilla en Torremontalbo
42.17137908935550	-2.67056441307068	Water flow	Ebro basin	río Albercos en Ortigosa
42.43729400634770	0.07948821783066	Water flow	Ebro basin	río Ara en Boltaña
42.43729400634770	0.07948821783066	Rainfall	Ebro basin	Boltaña
40.92515563964840	-1.29936742782593	Water flow	Ebro basin	río Jiloca en Calamocha
40.92515563964840	-1.29936742782593	Rainfall	Ebro basin	Calamocha
42.19502258300780	0.39666149020195	Water flow	Ebro basin	río Isábena en Capella
42.19502258300780	0.39666149020195	Rainfall	Ebro basin	Capella
42.25728225708010	-2.77682542800903	Water flow	Ebro basin	río Najerilla en Anguiano
42.53721618652340	-2.97468376159668	Water flow	Ebro basin	río Tirón en Cuzcurrita
42.53721618652340	-2.97468376159668	Rainfall	Ebro basin	Cuzcurrita
42.47857666015630	0.15084910392761	Water flow	Ebro basin	Cinca en Escalona
42.47857666015630	0.15084910392761	Rainfall	Ebro basin	Escalona
41.25254440307620	-1.58341586589813	Water flow	Ebro basin	río Jiloca en Morata Jiloca
41.19773864746090	-2.33695268630981	Water flow	Ebro basin	río Jalón en Jubera
41.19773864746090	-2.33695268630981	Rainfall	Ebro basin	Jubera
42.26940917968750	-0.75166964530945	Water flow	Ebro basin	río Gallego en Santa Eulalia
42.57814025878910	-0.75354552268982	Water flow	Ebro basin	río Subordán en Javierregay
42.57814025878910	-0.75354552268982	Rainfall	Ebro basin	Javierregay
42.65690994262700	-0.78480905294418	Water flow	Ebro basin	río Veral en Biniés
42.69010925292970	-1.01396155357361	Water flow	Ebro basin	río Esca en Sigüés
42.71335983276370	-1.16610133647919	Water flow	Ebro basin	río Salazar en Aspurz
42.62482833862300	-1.29362726211548	Water flow	Ebro basin	río Irati en Liédena
42.89172363281250	-1.60521650314331	Water flow	Ebro basin	río Ulzama en Olave
42.79221343994140	-1.78637981414795	Water flow	Ebro basin	río Arga en Echauri
42.79221343994140	-1.78637981414795	Rainfall	Ebro basin	Echauri
42.66941070556640	-2.03536438941956	Water flow	Ebro basin	río Ega en Estella
42.56114196777340	-1.27401041984558	Water flow	Ebro basin	río Onsella en Sangüesa
42.67855834960940	-2.89563775062561	Water flow	Ebro basin	río Zadorra en Arce
42.67855834960940	-2.89563775062561	Rainfall	Ebro basin	Arce
42.68187332153320	-2.88131523132324	Water flow	Ebro basin	río Ayuda en Berantevilla
42.98538208007810	-1.17127943038940	Water flow	Ebro basin	río Irati en Orbaiceta
42.08886337280270	1.29277861118317	Water flow	Ebro basin	río Segre en Oliana
42.69211196899410	-1.94467997550964	Water flow	Ebro basin	río Salado en Alloz
42.60255050659170	-1.64849817752838	Rainfall	Ebro basin	Barasoain
41.73322677612300	-1.17405855655670	Water flow	Ebro basin	río Jalón en Grisén
41.73322677612300	-1.17405855655670	Rainfall	Ebro basin	Grisén
41.67243194580080	-0.84158289432526	Water flow	Ebro basin	río Gallego en Zaragoza
41.67243194580080	-0.84158289432526	Rainfall	Ebro basin	Zaragoza
42.83263778686520	-3.41924285888672	Water flow	Ebro basin	río Nela en Trespaderne
42.73621749877920	-3.41225266456604	Water flow	Ebro basin	río Oca en Oña
41.75922393798830	-0.17977848649025	Rainfall	Ebro basin	Albalatillo
41.99701309204100	0.17015241086483	Water flow	Ebro basin	río Vero en Barbastro
41.99701309204100	0.17015241086483	Rainfall	Ebro basin	Barbastro
41.79166412353520	0.80788069963455	Water flow	Ebro basin	río Segre en Balaguer
41.87804031372070	0.57792228460312	Water flow	Ebro basin	río Noguera Ribagorzana en Santa Ana
42.26436233520510	1.01681506633759	Water flow	Ebro basin	río Nogera Pallaresa en Collegats
42.26436233520510	1.01681506633759	Rainfall	Ebro basin	Collegats
41.42496871948240	-1.07667875289916	Water flow	Ebro basin	río Huerva en Mezalocha
40.77773666381840	-0.31561720371246	Water flow	Ebro basin	río Guadalope en Santolea
40.82325363159170	0.13285687565804	Water flow	Ebro basin	río Pena en Valderrobres
42.23107147216800	1.34421527385712	Water flow	Ebro basin	río Segre en Organya
40.99141311645510	-0.69137918949127	Water flow	Ebro basin	río Martín en Oliete
42.41594314575200	-2.20454645156860	Water flow	Ebro basin	río Ebro en Mendavia
42.40544128417970	-0.65115362405777	Water flow	Ebro basin	río Gallego en Anzanigo
41.29766082763670	-1.08486747741699	Water flow	Ebro basin	río Huerva en las Torcas
41.26946640014650	-1.79611098766327	Water flow	Ebro basin	río Piedra en Carenas
41.32211685180660	-1.80075788497925	Water flow	Ebro basin	río Jalón en Ateca
41.32211685180660	-1.80075788497925	Rainfall	Ebro basin	Ateca
40.94764709472660	-0.70535421371460	Water flow	Ebro basin	río Martín en Alcaine
42.55395889282230	1.33169448375702	Water flow	Ebro basin	río Tor en Alins
42.40099716186520	0.74183595180512	Water flow	Ebro basin	río Noguera Ribagorzana en Pont de Suert
42.08011627197270	-2.00807404518127	Water flow	Ebro basin	río Linares en Igea
42.08011627197270	-2.00807404518127	Rainfall	Ebro basin	Igea
42.09998703002920	-2.62138867378235	Water flow	Ebro basin	río Lumbreras en Lumbreras
42.58131027221670	0.47153800725937	Water flow	Ebro basin	río Esera en Eriste
42.58131027221670	0.47153800725937	Rainfall	Ebro basin	Eriste
42.97098922729490	-1.51413404941559	Water flow	Ebro basin	Arga en embalse Eugui
42.26379776000980	-3.03374218940735	Water flow	Ebro basin	río Oja en Azarrulla
42.26379776000980	-3.03374218940735	Rainfall	Ebro basin	Azarrulla
42.39221191406250	-3.21277856826782	Water flow	Ebro basin	río Tirón en San Miguel de Pedroso
42.39221191406250	-3.21277856826782	Rainfall	Ebro basin	San Miguel de Pedroso
42.79254913330080	-3.34213757514954	Water flow	Ebro basin	río Ebro en Palazuelos
42.79254913330080	-3.34213757514954	Rainfall	Ebro basin	Palazuelos
41.18884277343750	0.57058978080750	Water flow	Ebro basin	río Ebro en Ascó
41.18884277343750	0.57058978080750	Rainfall	Ebro basin	Ascó
42.69163894653320	-2.92643904685974	Water flow	Ebro basin	río Bayas en Miranda
42.81322479248050	-3.35399341583252	Water flow	Ebro basin	río Jerea en Virués
42.81322479248050	-3.35399341583252	Rainfall	Ebro basin	Virués
41.19437408447270	-2.33164429664612	Water flow	Ebro basin	río Blanco en Barrio Blanco
41.18373870849610	-0.83186841011047	Water flow	Ebro basin	río Aguas Vivas en Moneva
42.54341888427730	0.19907960295677	Water flow	Ebro basin	río Cinca en Lafortunada
42.54341888427730	0.19907960295677	Rainfall	Ebro basin	Lafortunada
42.06133651733400	-1.61260223388672	Water flow	Ebro basin	río Queiles en Tudela
41.11070632934570	0.21211595833302	Water flow	Ebro basin	río Algas en Batea
41.11070632934570	0.21211595833302	Rainfall	Ebro basin	Batea
43.00225067138670	-4.12989282608032	Water flow	Ebro basin	río Ebro en Reinosa
41.33550643920900	-1.78901612758636	Water flow	Ebro basin	río Manubles en Ateca
42.08121490478520	-1.81123054027557	Water flow	Ebro basin	río Alhama En Cintruénigo
42.28190612792970	-1.26946628093719	Water flow	Ebro basin	río Arba de Riguel en Sádaba
42.11392974853520	-0.94620698690414	Water flow	Ebro basin	río Arba de Biel en Erla
42.78458786010740	-3.04346156120300	Water flow	Ebro basin	río Omecillo en Berguenda
42.67193984985350	-2.97821688652039	Water flow	Ebro basin	río Oroncillo en Orón
41.62124633789060	0.19875401258469	Water flow	Ebro basin	río Alcanadre en Ballobar
42.33188247680660	-2.40645575523376	Water flow	Ebro basin	río Leza en Leza
42.33188247680660	-2.40645575523376	Rainfall	Ebro basin	río Leza en Leza
42.55697631835940	1.32809185981750	Water flow	Ebro basin	río Vallfarrera en Alins
42.55697631835940	1.32809185981750	Rainfall	Ebro basin	Alins
42.98060226440420	-4.14290094375610	Water flow	Ebro basin	río Izarilla en Matamorosa
43.00033187866210	-4.13293695449829	Water flow	Ebro basin	río Hijar en Reinosa
41.87179183959960	-0.78309941291809	Water flow	Ebro basin	río Gállego en Zuera
41.21729660034170	-1.21246123313904	Water flow	Ebro basin	río Huerva en Cerveruela
41.63805770874020	-0.89658689498901	Water flow	Ebro basin	río Huerva en Zaragoza
41.57190322875980	-1.76013159751892	Water flow	Ebro basin	río Aranda en Maidevera
42.67964553833010	-0.31561237573624	Water flow	Ebro basin	río Gallego en Búbal
42.00719451904300	-1.95052170753479	Water flow	Ebro basin	río Alhama en Cervera Alhama
42.54942703247070	1.16032326221466	Water flow	Ebro basin	río Noguera Pallaresa en Escaló
42.54942703247070	1.16032326221466	Rainfall	Ebro basin	Escaló
42.21449279785160	-2.23191499710083	Water flow	Ebro basin	río Cidacos en Arnedillo
42.92992782592770	-3.47873449325562	Water flow	Ebro basin	río Trueba en Medina Pomar
42.37349700927730	1.81449246406555	Water flow	Ebro basin	río Segre en Isobol
42.37349700927730	1.81449246406555	Rainfall	Ebro basin	Isobol
42.28877258300780	0.19263795018196	Water flow	Ebro basin	río Susia en Escanilla
42.41499710083010	0.39376866817474	Water flow	Ebro basin	río Esera en Campo
42.41499710083010	0.39376866817474	Rainfall	Ebro basin	río Esera en Campo
42.91600799560550	-1.05939900875092	Water flow	Ebro basin	río Salazar en Izalzu
42.91600799560550	-1.05939900875092	Rainfall	Ebro basin	Izalzu
42.91600799560550	-1.05939900875092	Water flow	Ebro basin	río Salazar en Izalzu
42.91600799560550	-1.05939900875092	Rainfall	Ebro basin	Izalzu
41.91434097290040	-1.27889132499695	Water flow	Ebro basin	río Arba en Tauste
41.91434097290040	-1.27889132499695	Rainfall	Ebro basin	Tauste
41.40024566650390	-0.47386214137077	Water flow	Ebro basin	río Ebro en Gelsa
42.75147628784170	-1.37660264968872	Water flow	Ebro basin	río Irati en Aos
42.75147628784170	-1.37660264968872	Rainfall	Ebro basin	Aos
41.35581970214840	-1.63243699073792	Water flow	Ebro basin	río Jalón en Calatayud
41.35581970214840	-1.63243699073792	Rainfall	Ebro basin	Calatayud
42.85964965820310	-0.92652857303619	Water flow	Ebro basin	río Esca en Isaba
42.85964965820310	-0.92652857303619	Rainfall	Ebro basin	Isaba
42.72060394287110	-0.52267014980316	Water flow	Ebro basin	río Aragón en Canfranc
42.72060394287110	-0.52267014980316	Rainfall	Ebro basin	Canfranc
42.78102493286130	-1.37106323242188	Water flow	Ebro basin	río Irati en Aloiz
41.49469757080080	-1.46061015129089	Water flow	Ebro basin	río Jalón en Chodes
41.49469757080080	-1.46061015129089	Rainfall	Ebro basin	Chodes
42.47056579589840	-2.44148135185242	Water flow	Ebro basin	río Ebro en Logroño
42.57965850830080	-2.87596487998962	Water flow	Ebro basin	río Tirón en Haro
42.59278488159170	-0.87933957576752	Water flow	Ebro basin	río Aragón en Martes
42.59278488159170	-0.87933957576752	Rainfall	Ebro basin	Martes
42.94777679443360	-3.57203125953674	Water flow	Ebro basin	río Nela en Villarcayo
42.94777679443360	-3.57203125953674	Rainfall	Ebro basin	Villarcayo
42.06788253784170	-1.60283863544464	Water flow	Ebro basin	río Ebro en Tudela
41.92713165283200	-1.38455367088318	Water flow	Ebro basin	río Ebro en Novillas
41.79248428344730	-1.13458907604218	Water flow	Ebro basin	río Ebro en Alagón
42.11865997314450	-1.15010082721710	Water flow	Ebro basin	río Arba en Ejea
41.29939651489260	-1.95551145076752	Water flow	Ebro basin	río Jalón en Cetina
42.51151657104490	1.53919494152069	Water flow	Ebro basin	río Valira Oriente en Andorra
42.51396179199220	1.53432190418243	Water flow	Ebro basin	Valira del Norte (Andorra)
42.69626235961910	-1.94541537761688	Rainfall	Ebro basin	cabecera del canal de Alloz
42.01829147338870	-1.56902158260345	Rainfall	Ebro basin	Lodosa
41.62917709350590	-0.90823137760162	Rainfall	Ebro basin	Almenara Casablanca
41.73567962646480	-0.29029032588005	Rainfall	Ebro basin	La Cartuja
42.97509384155270	-4.05029916763306	water level	Ebro basin	embalse de Ebro
42.97509384155270	-4.05029916763306	Rainfall	Ebro basin	embalse de Ebro
41.23530197143550	0.54761499166489	Rainfall	Ebro basin	embalse de Flix
41.37037658691410	0.27470713853836	water level	Ebro basin	embalse de Mequinenza
41.37037658691410	0.27470713853836	Rainfall	Ebro basin	embalse de Mequinenza
41.24402236938480	0.43239179253578	water level	Ebro basin	embalse de Ribarroja
41.24402236938480	0.43239179253578	Rainfall	Ebro basin	embalse de Ribarroja
42.76852416992190	-3.09900093078613	water level	Ebro basin	embalse de Sobrón
42.76852416992190	-3.09900093078613	Rainfall	Ebro basin	embalse del Sobrón
42.08976745605470	-2.60824608802795	water level	Ebro basin	embalse de Pajares
42.08976745605470	-2.60824608802795	Rainfall	Ebro basin	embalse de Pajares
41.38101196289060	-2.17900753021240	Rainfall	Ebro basin	embalse de Monteagudo
41.57540130615230	-1.75884127616882	Rainfall	Ebro basin	embalse de Maidevera
42.15866851806640	-2.91058564186096	water level	Ebro basin	embalse de Mansilla
42.15866851806640	-2.91058564186096	Rainfall	Ebro basin	embalse de Mansilla
42.17381668090820	-2.67328810691834	water level	Ebro basin	embalse de Gonzalez Lacasa
42.17381668090820	-2.67328810691834	Rainfall	Ebro basin	embalse de Gonzalez Lacasa
41.26305770874020	-1.79464113712311	water level	Ebro basin	embalse de la Tranquera
41.26305770874020	-1.79464113712311	Rainfall	Ebro basin	embalse de la Tranquera
41.42510223388670	-1.07382690906525	water level	Ebro basin	embalse de Mezalocha
41.42510223388670	-1.07382690906525	Rainfall	Ebro basin	embalse de Mezalocha
41.29531478881840	-1.08467340469360	Rainfall	Ebro basin	embalse las Torcas
41.18067169189450	-0.83152860403061	water level	Ebro basin	embalse de Moneva
41.18067169189450	-0.83152860403061	Rainfall	Ebro basin	embalse de Moneva
40.98942184448240	-0.69092565774918	water level	Ebro basin	embalse Cueva Foradada
40.98942184448240	-0.69092565774918	Rainfall	Ebro basin	embalse Cueva Foradada
40.77375411987300	-0.31477057933807	water level	Ebro basin	embalse de Santolea
40.77375411987300	-0.31477057933807	Rainfall	Ebro basin	embalse de Santolea
41.06304550170900	-0.18264460563660	water level	Ebro basin	embalse de la Estanca
41.06304550170900	-0.18264460563660	Rainfall	Ebro basin	embalse de la Estanca
40.87626266479490	-0.41368484497070	water level	Ebro basin	embalse de Gallipuen
40.87626266479490	-0.41368484497070	Rainfall	Ebro basin	embalse de Gallipuen
40.82123565673830	0.13755130767822	Rainfall	Ebro basin	embalse de Pena
40.91802597045900	-0.21173077821732	water level	Ebro basin	embalse de Calanda
40.91802597045900	-0.21173077821732	Rainfall	Ebro basin	embalse de Calanda
41.13739395141600	0.00420428067446	Rainfall	Ebro basin	embalse de Caspe
42.21472167968750	-1.15374410152435	water level	Ebro basin	embalse de San Bartolomé
42.21472167968750	-1.15374410152435	Rainfall	Ebro basin	embalse de San Bartolomé
42.97306060791020	-1.51403510570526	water level	Ebro basin	embalse de Eugui
42.97306060791020	-1.51403510570526	Rainfall	Ebro basin	embalse de Eugui
42.93126296997070	-2.61236691474915	water level	Ebro basin	embalse de Ullivarri
42.93126296997070	-2.61236691474915	Rainfall	Ebro basin	embalse de Ullivarri
42.95902633666990	-2.64952421188354	water level	Ebro basin	embalse de Urrunaga
42.95902633666990	-2.64952421188354	Rainfall	Ebro basin	embalse de Urrunaga
42.61462020874020	-1.18019402027130	water level	Ebro basin	embalse de Yesa
42.70641326904300	-1.94264292716980	water level	Ebro basin	embalse de Alloz
42.70641326904300	-1.94264292716980	Rainfall	Ebro basin	embalse de Alloz
42.98642349243160	-1.15746283531189	water level	Ebro basin	embalse de Irabia
42.98642349243160	-1.15746283531189	Rainfall	Ebro basin	embalse de Irabia
42.68167877197270	-0.31388953328133	water level	Ebro basin	embalse de Bubal
42.68167877197270	-0.31388953328133	Rainfall	Ebro basin	embalse de Bubal
42.38687515258790	-0.73536986112595	water level	Ebro basin	embalse de la Peña
42.38687515258790	-0.73536986112595	Rainfall	Ebro basin	embalse de la Peña
42.18304061889650	-0.75145232677460	Rainfall	Ebro basin	embalse de Ardisa
42.10917663574220	-0.66920322179794	water level	Ebro basin	embalse de la Santonera
42.10917663574220	-0.66920322179794	Rainfall	Ebro basin	embalse de la Santonera
42.28376388549800	-0.63717490434647	water level	Ebro basin	embalse de las Navas
42.28376388549800	-0.63717490434647	Rainfall	Ebro basin	embalse de las Navas
42.75085067749020	-0.31467768549919	water level	Ebro basin	embalse de Lanuza
42.75085067749020	-0.31467768549919	Rainfall	Ebro basin	embalse de Lanuza
42.75085067749020	-0.31467768549919	Rainfall	Ebro basin	embalse de Lanuza
42.24219131469730	-0.27726408839226	Rainfall	Ebro basin	embalse de Vadiello
41.10062026977540	0.75354969501495	water level	Ebro basin	embalse de Guiamets
41.10062026977540	0.75354969501495	Rainfall	Ebro basin	embalse de Guiamets
42.30511856079100	-0.42850759625435	water level	Ebro basin	embalse de Arguis
42.30511856079100	-0.42850759625435	Rainfall	Ebro basin	embalse de Arguis
42.31446075439450	0.21114081144333	water level	Ebro basin	embalse de Mediano
42.31446075439450	0.21114081144333	Rainfall	Ebro basin	embalse de Mediano
42.15193176269530	0.23656941950321	water level	Ebro basin	embalse de el Grado
42.15193176269530	0.23656941950321	Rainfall	Ebro basin	embalse de el Grado
42.12557601928710	0.31427356600761	water level	Ebro basin	embalse de Barasona
42.32719421386720	0.74370181560516	water level	Ebro basin	embalse de Escales
42.32719421386720	0.74370181560516	Rainfall	Ebro basin	embalse de Escales
41.98033142089840	0.61240810155869	water level	Ebro basin	embalse de Canelles
41.98033142089840	0.61240810155869	Rainfall	Ebro basin	embalse de Canelles
41.88315963745120	0.57834076881409	water level	Ebro basin	embalse de Santa Ana
41.88315963745120	0.57834076881409	Rainfall	Ebro basin	embalse de Santa Ana
42.17963790893550	0.91535907983780	water level	Ebro basin	embalse de Talarn
42.17963790893550	0.91535907983780	Rainfall	Ebro basin	embalse de Talarn
42.04957962036130	0.89545023441315	water level	Ebro basin	embalse de Terradets
42.04957962036130	0.89545023441315	Rainfall	Ebro basin	embalse de Terradets
41.90944290161130	0.88840043544769	water level	Ebro basin	embalse de Camarasa
41.90944290161130	0.88840043544769	Rainfall	Ebro basin	embalse de Camarasa
41.85427856445310	0.83657658100128	water level	Ebro basin	embalse de San Lorenzo
41.85427856445310	0.83657658100128	Rainfall	Ebro basin	embalse de San Lorenzo
42.09392547607420	1.29463160037994	water level	Ebro basin	embalse de Oliana
42.09392547607420	1.29463160037994	Rainfall	Ebro basin	embalse de Oliana
42.58550643920900	0.85521399974823	water level	Ebro basin	embalse de Cavallers
42.58460998535160	0.48442968726158	water level	Ebro basin	embalse de Linsoles
42.57901763916020	0.76066380739212	water level	Ebro basin	embalse de Baserca
42.57901763916020	0.76066380739212	Rainfall	Ebro basin	embalse de Baserca
42.58085250854490	0.69610458612442	water level	Ebro basin	embalse de Llauset
41.87532806396480	-1.78485572338104	water level	Ebro basin	embalse de Val
42.91772842407230	-2.23262333869934	water level	Ebro basin	embalse de Urdalur
42.91772842407230	-2.23262333869934	Rainfall	Ebro basin	embalse de Urdalur
41.94112777709960	1.19504368305206	water level	Ebro basin	embalse de Rialb
41.94112777709960	1.19504368305206	Rainfall	Ebro basin	embalse de Rialb
42.23304748535160	-0.22268202900887	Rainfall	Ebro basin	embalse de Guara
42.63812637329100	1.25282764434814	water level	Ebro basin	embalse de Tabescan
42.63812637329100	1.25282764434814	Rainfall	Ebro basin	embalse de Tabescan
42.06948852539060	-0.44633665680885	Rainfall	Ebro basin	embalse de Valdabra
41.91858291625980	-0.27133563160896	Rainfall	Ebro basin	embalse de Torrollón
42.31890487670900	0.93712157011032	Rainfall	Ebro basin	Senterada
42.47355651855470	-0.38685491681099	Rainfall	Ebro basin	Jabarrella
42.11938858032230	-2.66141057014465	Rainfall	Ebro basin	embalse de Gonzalez Lacasa
42.78670501708980	-3.46707844734192	Rainfall	Ebro basin	Cereceda
42.41781234741210	-2.10354852676392	Rainfall	Ebro basin	toma canal de Lodosa
41.42698669433590	-2.15898203849792	Rainfall	Ebro basin	Monteagudo
41.03773880004880	-0.90013074874878	Rainfall	Ebro basin	Moneva
41.27885055541990	-0.63527339696884	Rainfall	Ebro basin	Almochuel
41.38101196289060	-2.17900753021240	Rainfall	Ebro basin	embalse de Monteagudo
41.57540130615230	-1.75884127616882	Rainfall	Ebro basin	embalse de Maidevera
41.26305770874020	-1.79464113712311	Rainfall	Ebro basin	embalse de la Tranquera
41.18067169189450	-0.83152860403061	Rainfall	Ebro basin	embalse de Moneva
41.13739395141600	0.00420428067446	Rainfall	Ebro basin	embalse de Caspe
42.18304061889650	-0.75145232677460	Rainfall	Ebro basin	embalse de Ardisa
43.03116989135740	-4.23331737518311	Rainfall	Ebro basin	Soto
43.04991531372070	-3.88064146041870	Rainfall	Ebro basin	Puerto del Escudo
42.70423889160160	-3.98800659179688	Rainfall	Ebro basin	Basconcillos del Tozo
42.50546646118160	-3.56754350662231	Rainfall	Ebro basin	Tobes y Rahedo
42.92010879516600	-3.05656862258911	Rainfall	Ebro basin	Berberana
42.58863830566410	-3.20389080047607	Rainfall	Ebro basin	Vallarta de Bureba
42.16808700561520	-2.48574638366699	Rainfall	Ebro basin	Ajamil
42.62498474121090	-2.58303117752075	Rainfall	Ebro basin	Lagran
42.73841094970700	-2.35986065864562	Rainfall	Ebro basin	San Vicente de Arana
42.82360076904300	-2.07073402404785	Rainfall	Ebro basin	Sierra Urbasa
42.01051712036130	-2.38373064994812	Rainfall	Ebro basin	Valloria
43.01430511474610	-1.83303701877593	Rainfall	Ebro basin	Beruete
41.80650329589840	-1.91846144199371	Rainfall	Ebro basin	Fuentes de Agreda
42.73074340820310	-0.75222080945969	Rainfall	Ebro basin	Hecho
42.75146484375000	-0.82261878252029	Rainfall	Ebro basin	Ansó
42.48137283325200	-1.02422857284546	Rainfall	Ebro basin	Lobera de Onsella
41.71976852416990	-1.80893647670746	Rainfall	Ebro basin	Beratón
41.12922668457030	-2.17524480819702	Rainfall	Ebro basin	Judes
41.57548141479490	-2.14291667938232	Rainfall	Ebro basin	Almazul
40.89155197143550	-1.80893504619598	Rainfall	Ebro basin	Cubillejo del Sitio
40.74013519287110	-1.50047826766968	Rainfall	Ebro basin	Ojos Negros
40.56883621215820	-1.32582247257233	Rainfall	Ebro basin	Santa Eulalia
41.08648681640630	-1.21641671657562	Rainfall	Ebro basin	Cucalón
42.66773223876950	-0.12883426249027	Rainfall	Ebro basin	Torla
40.87160491943360	-0.93271738290787	Rainfall	Ebro basin	Vivel del Río Martín
42.32728576660160	0.07172138243914	Rainfall	Ebro basin	el Coscollar
42.43110656738280	0.29534703493118	Rainfall	Ebro basin	Samper
42.47367477416990	0.59812551736832	Rainfall	Ebro basin	Las Paules
42.25833511352540	0.65662854909897	Rainfall	Ebro basin	Casallera
42.20489501953130	0.58104640245438	Rainfall	Ebro basin	Castilgaleu
42.40556716918950	0.91482031345367	Rainfall	Ebro basin	Castelnou
42.28717041015630	1.23588883876801	Rainfall	Ebro basin	la Guardia de Arés
42.18212127685550	1.16158664226532	Rainfall	Ebro basin	Boixols
42.07337188720700	1.10125291347504	Rainfall	Ebro basin	Benavent de Tremp
41.87370681762700	0.71969854831696	Rainfall	Ebro basin	Os de Balaguer
42.55190277099610	1.44158279895782	Rainfall	Ebro basin	bordas de Seturia
42.55190277099610	1.44158279895782	Rainfall	Ebro basin	bordas de Seturia
42.53358459472660	1.69941020011902	Rainfall	Ebro basin	Grau Roig
42.33488845825200	1.94711184501648	Rainfall	Ebro basin	la Molina
42.32159423828130	1.66353774070740	Rainfall	Ebro basin	Estana
42.41648101806640	1.69665157794952	Rainfall	Ebro basin	Viliella
42.25529479980470	1.52083396911621	Rainfall	Ebro basin	Fornols
41.97803497314450	1.39702379703522	Rainfall	Ebro basin	Pinell
41.68243408203130	1.29506981372833	Rainfall	Ebro basin	Cervera
41.38552856445310	0.94740331172943	Rainfall	Ebro basin	Vilosell
40.48032760620120	-0.32345065474510	Rainfall	Ebro basin	la Iglesuela del Cid
40.62256240844730	-0.10033912956715	Rainfall	Ebro basin	Morella
40.70970535278320	0.07857248187065	Rainfall	Ebro basin	Michavilla
40.90613174438480	0.26190599799156	Rainfall	Ebro basin	Arnes
41.01180648803710	0.38551020622253	Rainfall	Ebro basin	Bot
43.07625579833980	-3.40842008590698	Rainfall	Ebro basin	Brazuelo
41.54477310180660	1.29967713356018	Rainfall	Ebro basin	Savalla
42.20271301269530	-2.23496460914612	Rainfall	Ebro basin	Arnedillo
41.64554214477540	-1.63773417472839	Rainfall	Ebro basin	Trasobares
41.64559173583980	-0.88497138023377	Rainfall	Ebro basin	Punto de concentración de Zaragoza
42.66160964965820	-3.11982965469360	Rainfall	Ebro basin	Pancorbo
42.88484954833980	-4.00222301483154	Rainfall	Ebro basin	Biguenzo
42.78578567504880	-3.40055155754089	Rainfall	Ebro basin	Larra
42.76408767700200	-3.47018384933472	Rainfall	Ebro basin	Tablones
42.77749633789060	-3.13263154029846	Rainfall	Ebro basin	Bollegás
42.96466064453130	-4.03912353515625	Rainfall	Ebro basin	Aguilera
42.20596694946290	-2.74208331108093	Rainfall	Ebro basin	Camero Nuevo
42.11411666870120	-3.03430366516113	Rainfall	Ebro basin	Collado Brinzola
42.27209091186520	-2.54611349105835	Rainfall	Ebro basin	Cerroyera
42.95371246337890	-1.96505701541901	Rainfall	Ebro basin	Hachueta
41.87216186523440	-1.80068886280060	Rainfall	Ebro basin	Val
42.20271301269530	-2.23496460914612	Rainfall	Ebro basin	Arnedillo
42.14363861083980	-1.97086405754089	Rainfall	Ebro basin	Yerga
41.88378524780270	-1.60931587219238	Rainfall	Ebro basin	El Buste
42.43003845214840	-1.49193394184113	Rainfall	Ebro basin	Vigas
42.02196884155270	-1.32194697856903	Rainfall	Ebro basin	Sancho Abarca
42.13010025024410	-0.91888737678528	Rainfall	Ebro basin	Monlora
42.64599609375000	-1.19395339488983	Rainfall	Ebro basin	Arangoiti
41.17018890380860	-1.10526120662689	Rainfall	Ebro basin	Herrera
40.89474487304690	-1.35756313800812	Rainfall	Ebro basin	Valdellosa
41.54063415527340	-1.74207580089569	Rainfall	Ebro basin	Virgen de la Sierra
41.50910949707030	-2.05222368240356	Rainfall	Ebro basin	Deza
41.28849792480470	-1.76460516452789	Rainfall	Ebro basin	Atalaya
41.59510421752920	-1.09853339195251	Rainfall	Ebro basin	La Muela
41.43475341796880	-0.84621161222458	Rainfall	Ebro basin	Valmadrid
41.66499328613280	-0.05302897468209	Rainfall	Ebro basin	Sigena
42.30089187622070	-0.40084061026573	Rainfall	Ebro basin	Arguis
42.34312057495120	-0.61596769094467	Rainfall	Ebro basin	Loarre
41.55982589721670	-0.21252368390560	Rainfall	Ebro basin	La almolda
41.83657455444340	-0.51462912559509	Rainfall	Ebro basin	Robres
42.01791381835940	-0.31332987546921	Rainfall	Ebro basin	Piraces
42.23215484619140	0.27165094017983	Rainfall	Ebro basin	San Martín
42.15847396850590	0.25042137503624	Rainfall	Ebro basin	Ubiergo
41.64554214477540	-1.63773417472839	Rainfall	Ebro basin	Trasobares
42.37609481811520	0.77631217241287	Rainfall	Ebro basin	Fallada de Malpás
41.95230102539060	0.50289827585220	Rainfall	Ebro basin	Bolterols
42.04213333129880	0.78172683715820	Rainfall	Ebro basin	Monsech
42.23372268676760	-0.23948320746422	Rainfall	Ebro basin	repetidor Guara
41.75549316406250	1.07190012931824	Rainfall	Ebro basin	Almenara
42.15469360351560	1.41324782371520	Rainfall	Ebro basin	Cambrils
42.26405715942380	0.90857368707657	Rainfall	Ebro basin	Ribert
41.50626373291020	0.27793452143669	Rainfall	Ebro basin	Fraga
41.90736007690420	0.19480863213539	Rainfall	Ebro basin	Monzón
41.66705322265630	0.52567100524902	Rainfall	Ebro basin	Alpicat
42.24275207519530	1.32338929176331	Rainfall	Ebro basin	Cogullo
40.75957107543950	-0.61187374591827	Rainfall	Ebro basin	Majalino
41.06047058105470	-0.12591440975666	Rainfall	Ebro basin	Santa Bárbara
41.29131698608400	0.43484860658646	Rainfall	Ebro basin	Almatret
41.39279174804690	0.29701182246208	Rainfall	Ebro basin	Montnegre
40.95896148681640	-0.71270871162415	Rainfall	Ebro basin	Alcaine
42.61839294433590	-1.19108164310455	Rainfall	Ebro basin	Subconcentrador de Yesa
37.72264099121090	-6.08764076232910	Rainfall	Guadalquivir basin	embalse de Cala
37.72264099121090	-6.08764076232910	water level	Guadalquivir basin	embalse de Cala
37.79798507690420	-6.27670860290527	Rainfall	Guadalquivir basin	embalse de Zufre
37.79798507690420	-6.27670860290527	water level	Guadalquivir basin	embalse de Zufre
37.53299713134770	-6.28394937515259	Rainfall	Guadalquivir basin	Embalse de Agrio
37.53299713134770	-6.28394937515259	water level	Guadalquivir basin	Embalse de Agrio
38.08277893066410	-3.02693200111389	Rainfall	Guadalquivir basin	Mogon
37.69114685058590	-3.77578377723694	Rainfall	Guadalquivir basin	Mingo
37.44143676757810	-4.88478899002075	Rainfall	Guadalquivir basin	Pilas
37.37335968017580	-2.97001457214355	Rainfall	Guadalquivir basin	Gor
38.37745285034170	-2.57969999313354	Rainfall	Guadalquivir basin	Siles
36.97738265991210	-5.21833801269531	Rainfall	Guadalquivir basin	Prauna
37.02094650268550	-3.61561846733093	Rainfall	Guadalquivir basin	Padul
38.06807327270510	-4.25366878509521	Rainfall	Guadalquivir basin	embalse de Yeguas
38.06807327270510	-4.25366878509521	water level	Guadalquivir basin	embalse de Yeguas
37.77187728881840	-5.68121337890625	Rainfall	Guadalquivir basin	Huesna
37.56811523437500	-6.04969882965088	Rainfall	Guadalquivir basin	embalse Gergal
37.56811523437500	-6.04969882965088	water level	Guadalquivir basin	embalse Gergal
36.85803222656250	-5.38710117340088	Rainfall	Guadalquivir basin	embalse Zahara
36.85803222656250	-5.38710117340088	water level	Guadalquivir basin	embalse Zahara
36.79280471801760	-5.76063013076782	Rainfall	Guadalquivir basin	embalse Bornos
36.79280471801760	-5.76063013076782	water level	Guadalquivir basin	embalse Bornos
37.59663009643550	-5.09293651580811	Rainfall	Guadalquivir basin	Villar
37.28139877319340	-2.77890849113464	Rainfall	Guadalquivir basin	Tablas
37.72913360595700	-2.47777843475342	Rainfall	Guadalquivir basin	Orce
38.16132736206050	-3.80335116386414	Rainfall	Guadalquivir basin	embalse Rumblar
38.16132736206050	-3.80335116386414	water level	Guadalquivir basin	embalse Rumblar
38.52470779418950	-4.10022354125977	Rainfall	Guadalquivir basin	embalse Montoro
38.52470779418950	-4.10022354125977	water level	Guadalquivir basin	embalse Montoro
38.22610473632810	-3.97267293930054	Rainfall	Guadalquivir basin	embalse Jandula
38.02095413208010	-4.44128656387329	Rainfall	Guadalquivir basin	embalse Arenoso
38.02095413208010	-4.44128656387329	water level	Guadalquivir basin	embalse Arenoso
37.16128158569340	-3.48220539093018	Rainfall	Guadalquivir basin	embalse Canales
37.16128158569340	-3.48220539093018	water level	Guadalquivir basin	embalse Canales
37.20480728149410	-3.43803858757019	Rainfall	Guadalquivir basin	embalse Quentar
37.20480728149410	-3.43803858757019	water level	Guadalquivir basin	embalse Quentar
37.27710342407230	-4.38523817062378	Rainfall	Guadalquivir basin	embalse Iznajar
37.27710342407230	-4.38523817062378	water level	Guadalquivir basin	embalse Iznajar
37.90894699096670	-6.45092344284058	Rainfall	Guadalquivir basin	embalse Aracena
37.90894699096670	-6.45092344284058	water level	Guadalquivir basin	embalse Aracena
36.37515640258790	-5.74290084838867	Rainfall	Guadalquivir basin	embalse Barbate
36.37515640258790	-5.74290084838867	water level	Guadalquivir basin	embalse Barbate
37.92161560058590	-2.92833471298218	Rainfall	Guadalquivir basin	Cazorla
37.30452346801760	-6.60502624511719	Rainfall	Guadalquivir basin	Rociana
38.38946151733400	-2.58584785461426	Rainfall	Guadalquivir basin	Siles
37.76555633544920	-3.19334673881531	Rainfall	Guadalquivir basin	Larva
37.53501892089840	-3.10412812232971	Rainfall	Guadalquivir basin	río Fardes
37.53501892089840	-3.10412812232971	Water flow	Guadalquivir basin	río Fardes
37.60370635986330	-5.60227060317993	Rainfall	Guadalquivir basin	Cuenco
37.24944686889650	-6.06281042098999	Rainfall	Guadalquivir basin	Badera
37.17182540893550	-6.10594797134399	Rainfall	Guadalquivir basin	Marmol
37.80445480346670	-2.78544640541077	Rainfall	Guadalquivir basin	embalse Portillo
37.80445480346670	-2.78544640541077	water level	Guadalquivir basin	embalse Portillo
37.55930328369140	-2.95112323760986	Rainfall	Guadalquivir basin	embalse Negratin
37.55930328369140	-2.95112323760986	water level	Guadalquivir basin	embalse Negratin
38.40974044799800	-3.03792214393616	Rainfall	Guadalquivir basin	embalse Dañador
38.16508102416990	-3.47880053520203	Rainfall	Guadalquivir basin	embalse Guadalen
38.16508102416990	-3.47880053520203	water level	Guadalquivir basin	embalse Guadalen
38.61746978759770	-3.68113613128662	Rainfall	Guadalquivir basin	embalse Fresneda
38.61746978759770	-3.68113613128662	water level	Guadalquivir basin	embalse Fresneda
37.64033889770510	-4.01077318191528	Rainfall	Guadalquivir basin	embalse Víboras
37.90192031860350	-5.20757961273193	Rainfall	Guadalquivir basin	embalse Bembezar
37.90192031860350	-5.20757961273193	water level	Guadalquivir basin	embalse Bembezar
37.39892578125000	-3.72151589393616	Rainfall	Guadalquivir basin	embalse Colomera
37.39892578125000	-3.72151589393616	water level	Guadalquivir basin	embalse Colomera
37.27720642089840	-3.68198013305664	Rainfall	Guadalquivir basin	embalse Cubillas
37.27720642089840	-3.68198013305664	water level	Guadalquivir basin	embalse Cubillas
37.66992950439450	-6.13210630416870	Rainfall	Guadalquivir basin	Cala
37.69474029541020	-3.81778740882874	Rainfall	Guadalquivir basin	Villares
38.55087661743160	-3.29027843475342	Rainfall	Guadalquivir basin	Castel
37.36247634887700	-5.22754049301147	Rainfall	Guadalquivir basin	Lantej
37.68221664428710	-3.36890888214111	Rainfall	Guadalquivir basin	Solera
38.62670516967770	-2.50694465637207	Rainfall	Guadalquivir basin	Vianos
37.55527496337890	-3.63223648071289	Rainfall	Guadalquivir basin	Arenas
38.47778320312500	-3.82254528999329	Rainfall	Guadalquivir basin	Calatr
37.67612075805660	-4.92334270477295	Rainfall	Guadalquivir basin	Carlot
37.46610260009770	-3.94724917411804	Rainfall	Guadalquivir basin	Alreal
37.44835662841800	-4.27225971221924	Rainfall	Guadalquivir basin	Carcab
37.57802581787110	-4.65250873565674	Rainfall	Guadalquivir basin	Montil
38.27140808105470	-5.40253210067749	Rainfall	Guadalquivir basin	Obejum
38.14777374267580	-5.39864015579224	Rainfall	Guadalquivir basin	Carden
37.44248962402340	-3.44001936912537	Rainfall	Guadalquivir basin	Piñar
37.15449142456050	-4.21585798263550	Rainfall	Guadalquivir basin	Rifrio
37.38196945190420	-5.72504043579102	Rainfall	Guadalquivir basin	Valcor
38.15025329589840	-6.21426439285278	Rainfall	Guadalquivir basin	Pallar
38.64415740966800	-4.28140735626221	Rainfall	Guadalquivir basin	Brazat
37.69467163085940	-6.38727378845215	Rainfall	Guadalquivir basin	Guarda
37.58221435546880	-3.24864912033081	Rainfall	Guadalquivir basin	El Hacho
37.70746231079100	-3.87810778617859	Rainfall	Guadalquivir basin	Eliche
37.79276657104490	-3.52198767662048	Rainfall	Guadalquivir basin	Torres
37.16332244873050	-3.06836414337158	Rainfall	Guadalquivir basin	Adeire
37.30422973632810	-6.25829839706421	Rainfall	Guadalquivir basin	Guadiamar
37.75998306274410	-3.75113010406494	Rainfall	Guadalquivir basin	Jontoya
37.76260757446290	-2.90276265144348	Rainfall	Guadalquivir basin	embalse La Bolera
37.76260757446290	-2.90276265144348	water level	Guadalquivir basin	embalse La Bolera
38.09445953369140	-3.51345205307007	Rainfall	Guadalquivir basin	embalse Giribaile
38.09445953369140	-3.51345205307007	water level	Guadalquivir basin	embalse Giribaile
38.05994796752920	-4.18581438064575	Rainfall	Guadalquivir basin	embalse Marmolejo
37.63916015625000	-4.22965240478516	Rainfall	Guadalquivir basin	embalse Vadomojon
37.63916015625000	-4.22965240478516	water level	Guadalquivir basin	embalse Vadomojon
37.82832717895510	-5.04120683670044	Rainfall	Guadalquivir basin	embalse la Breña
37.69295501708980	-5.32888460159302	Rainfall	Guadalquivir basin	embalse Peñaflor
36.15548324584960	-5.64896535873413	water level	Guadalquivir basin	embalse Almodovar
37.97671890258790	-4.49092388153076	Rainfall	Guadalquivir basin	embalse el Carpio
37.49513244628910	-6.01115083694458	Rainfall	Guadalquivir basin	La Algaba
36.63006210327150	-6.13520622253417	Rainfall	Guadalquivir basin	El Portal
37.52118682861330	-2.70915174484253	Rainfall	Guadalquivir basin	Baza
36.76175689697270	-5.36573219299316	Rainfall	Guadalquivir basin	Grazalema
37.30444335937500	-3.42900228500366	Rainfall	Guadalquivir basin	Molinillo
37.12504196166990	-5.44536638259888	Rainfall	Guadalquivir basin	Moron Frontera
37.71083831787110	-3.84808444976807	Rainfall	Guadalquivir basin	Bonilla
37.67275619506840	-3.86698365211487	Rainfall	Guadalquivir basin	Piedras
38.59388732910160	-2.54753017425537	Rainfall	Guadalquivir basin	Salobre
37.57275009155270	-5.42699337005615	Rainfall	Guadalquivir basin	Camapan
38.69171142578130	-3.78417158126831	Rainfall	Guadalquivir basin	Calzada
37.17671966552730	-4.16542482376099	Rainfall	Guadalquivir basin	río Genil en Loja
37.17671966552730	-4.16542482376099	Water flow	Guadalquivir basin	río Genil en Loja
37.26201629638670	-3.65831923484802	Rainfall	Guadalquivir basin	Albolote
37.21897125244140	-6.07401514053345	Rainfall	Guadalquivir basin	Moriscos
38.04356765747070	-2.95230722427368	Rainfall	Guadalquivir basin	embalse Aguascebas
38.04356765747070	-2.95230722427368	water level	Guadalquivir basin	embalse Aguascebas
38.18079757690420	-3.57201170921326	Rainfall	Guadalquivir basin	embalse Fernandina
38.36384201049800	-2.91092610359192	Rainfall	Guadalquivir basin	embalse Guadalmena
38.16592025756840	-3.99261307716370	Rainfall	Guadalquivir basin	embalse Encinarejo
38.08697128295900	-4.92245435714722	Rainfall	Guadalquivir basin	embalse Puente Nuevo
38.08697128295900	-4.92245435714722	water level	Guadalquivir basin	embalse Puente Nuevo
38.02262878417970	-4.79729986190796	Rainfall	Guadalquivir basin	embalse Guadanuño
37.84379959106450	-5.34707641601563	Rainfall	Guadalquivir basin	embalse Retortillo
37.84379959106450	-5.34707641601563	water level	Guadalquivir basin	embalse Retortillo
36.99873352050780	-3.89152359962463	Rainfall	Guadalquivir basin	embalse Bermajales
36.99873352050780	-3.89152359962463	water level	Guadalquivir basin	embalse Bermajales
37.35029983520510	-4.72076988220215	Rainfall	Guadalquivir basin	embalse Cordobilla
37.35029983520510	-4.72076988220215	water level	Guadalquivir basin	embalse Cordobilla
37.74993133544920	-5.48213720321655	Rainfall	Guadalquivir basin	embalse Jose Toran
37.74993133544920	-5.48213720321655	water level	Guadalquivir basin	embalse Jose Toran
37.98523712158200	-5.95217847824097	Rainfall	Guadalquivir basin	embalse El Pintado
37.98523712158200	-5.95217847824097	water level	Guadalquivir basin	embalse El Pintado
37.52005767822270	-5.97333002090454	Rainfall	Guadalquivir basin	embalse Alcala Rio
37.52005767822270	-5.97333002090454	water level	Guadalquivir basin	embalse Alcala Rio
37.66677474975590	-6.18257951736450	Rainfall	Guadalquivir basin	embalse La Minilla
36.75405502319340	-5.79536724090576	Rainfall	Guadalquivir basin	embalse Arcos de la Frontera
36.75405502319340	-5.79536724090576	water level	Guadalquivir basin	embalse Arcos de la Frontera
37.91212081909170	-3.37369418144226	Rainfall	Guadalquivir basin	Jandulilla
37.94784927368160	-3.29765486717224	Rainfall	Guadalquivir basin	Donadio
38.01622772216800	-3.99235653877258	Rainfall	Guadalquivir basin	Salado
37.88024520874020	-6.15116214752197	Rainfall	Guadalquivir basin	Cala
37.13140106201170	-3.53418421745300	Rainfall	Guadalquivir basin	Monachil
37.89262008666990	-2.74958252906799	Rainfall	Guadalquivir basin	Nacimiento
38.62325286865230	-3.90495777130127	Rainfall	Guadalquivir basin	Villanueva
37.69059371948240	-3.70614051818848	Rainfall	Guadalquivir basin	Naranjos
37.69446182250980	-3.76504325866699	Rainfall	Guadalquivir basin	Parrilla
38.27776336669920	-4.33695840835571	Rainfall	Guadalquivir basin	Cerdeña
37.23331832885740	-4.55083370208740	Rainfall	Guadalquivir basin	El Tejar
37.24003601074220	-3.62282967567444	Rainfall	Guadalquivir basin	Peligros
37.97556304931640	-3.77967882156372	Rainfall	Guadalquivir basin	Guadalb Men
37.97556304931640	-3.77967882156372	Water flow	Guadalquivir basin	Guadalb Men
37.98535156250000	-3.79822897911072	Rainfall	Guadalquivir basin	Guadalq Men
37.98535156250000	-3.79822897911072	Water flow	Guadalquivir basin	Guadalq Men
37.87708663940420	-4.21279048919678	Rainfall	Guadalquivir basin	Salado Porc
37.82131195068360	-4.80289125442505	Water flow	Guadalquivir basin	Guadajoz
37.49937820434570	-4.75660467147827	Rainfall	Guadalquivir basin	Cabra Santa
37.55935668945310	-5.07562637329102	Rainfall	Guadalquivir basin	río Genil en Ecija
37.55935668945310	-5.07562637329102	Water flow	Guadalquivir basin	río Genil en Ecija
38.66026306152340	-4.01782274246216	Rainfall	Guadalquivir basin	Puerto Llano
37.29498672485350	-4.76198101043701	Rainfall	Guadalquivir basin	Casariche
37.14001846313480	-5.29112768173218	Rainfall	Guadalquivir basin	La Puebla
37.08629226684570	-5.87111186981201	Rainfall	Guadalquivir basin	Alcantarilla
37.23707962036130	-6.06366205215454	Rainfall	Guadalquivir basin	La Isleta
38.17516326904300	-2.79477596282958	Rainfall	Guadalquivir basin	embalse TRANCO BEAS
38.17516326904300	-2.79477596282958	water level	Guadalquivir basin	embalse TRANCO BEAS
37.86163711547850	-2.65200233459473	Rainfall	Guadalquivir basin	embalse Sanclemente
37.86163711547850	-2.65200233459473	water level	Guadalquivir basin	embalse Sanclemente
37.31576919555660	-3.25107550621033	Rainfall	Guadalquivir basin	embalse Francisco Abellan
37.91082763671880	-3.41047620773315	Rainfall	Guadalquivir basin	embalse Pedro Marin
37.63402938842770	-3.72940421104431	Rainfall	Guadalquivir basin	embalse Quiebrajano
38.09156417846670	-4.33832550048828	Rainfall	Guadalquivir basin	embalse Mar Gonzalo
38.09156417846670	-4.33832550048828	water level	Guadalquivir basin	embalse Mar Gonzalo
38.04322433471670	-4.67180013656616	Rainfall	Guadalquivir basin	embalse Guadalmella
38.04322433471670	-4.67180013656616	water level	Guadalquivir basin	embalse Guadalmella
37.95626068115230	-4.62685012817383	Rainfall	Guadalquivir basin	embalse Navallana
37.95626068115230	-4.62685012817383	water level	Guadalquivir basin	embalse Navallana
38.25751876831050	-5.22028970718384	Rainfall	Guadalquivir basin	embalse Sierra Boyera
38.25751876831050	-5.22028970718384	water level	Guadalquivir basin	embalse Sierra Boyera
37.82602691650390	-5.23723840713500	Rainfall	Guadalquivir basin	embalse Hornachuelo
37.82602691650390	-5.23723840713500	water level	Guadalquivir basin	embalse Hornachuelo
37.12792968750000	-5.24005937576294	Rainfall	Guadalquivir basin	embalse Cazalla
37.04345703125000	-5.75861406326294	Rainfall	Guadalquivir basin	embalse Torre Aguila
36.66220474243160	-5.55997133255005	Rainfall	Guadalquivir basin	embalse Los Hurones
36.66220474243160	-5.55997133255005	water level	Guadalquivir basin	embalse Los Hurones
36.66784286499020	-5.78263473510742	Rainfall	Guadalquivir basin	embalse Guadalcacin
36.66784286499020	-5.78263473510742	water level	Guadalquivir basin	embalse Guadalcacin
37.95801544189450	-4.59738731384277	Rainfall	Guadalquivir basin	embalse Villafranca
37.95801544189450	-4.59738731384277	water level	Guadalquivir basin	embalse Villafranca
37.91858291625980	-5.92990255355834	Rainfall	Guadalquivir basin	Pintado
37.98205184936520	-3.80616354942322	Rainfall	Guadalquivir basin	Salado
37.76933670043950	-5.13069438934326	Rainfall	Guadalquivir basin	Fuente Palmera
37.35855865478520	-4.72288894653320	Rainfall	Guadalquivir basin	Puente Genil
37.51547241210940	-4.99704837799072	Rainfall	Guadalquivir basin	Los Humosos
37.23125457763670	-5.61558628082275	Rainfall	Guadalquivir basin	Gadaira Ara
38.03401947021480	-4.06052875518799	Water flow	Guadalquivir basin	río Guadalquivir en Andujar
36.64242553710940	-6.09309482574463	Rainfall	Guadalquivir basin	Guadalete Jer
37.09767150878910	-3.40125465393066	Rainfall	Guadalquivir basin	Sierra nevada
37.92056274414060	-2.47654151916504	Rainfall	Guadalquivir basin	Fadrique
37.79905700683590	-2.28543400764465	Rainfall	Guadalquivir basin	Canada
38.54690933227540	-2.98955774307251	Rainfall	Guadalquivir basin	Villamanrique
38.40707397460940	-4.30538177490234	Rainfall	Guadalquivir basin	Fuencaliente
38.16108322143550	-5.89893198013306	Rainfall	Guadalquivir basin	Fuente Arco
37.11133575439450	-4.95558214187622	Rainfall	Guadalquivir basin	Martin Jara
37.66761016845700	-3.83040380477905	Rainfall	Guadalquivir basin	Pedregoso
38.25782394409170	-3.12612438201904	Rainfall	Guadalquivir basin	Castellar
38.07412719726560	-3.02000856399536	Rainfall	Guadalquivir basin	Aguascebas
37.65696334838870	-3.79282951354980	Rainfall	Guadalquivir basin	Riofrío
38.61281967163090	-4.18529415130615	Rainfall	Guadalquivir basin	Rubias
37.78858566284170	-3.16280007362366	Rainfall	Guadalquivir basin	Cortijuelo
37.87836456298830	-4.03141355514526	Rainfall	Guadalquivir basin	Escañuela
37.64192581176760	-4.06559467315674	Rainfall	Guadalquivir basin	Pantano Vívoras
37.77697753906250	-3.74335360527039	Rainfall	Guadalquivir basin	Guadalbullon
37.16222763061520	-3.49250531196594	Rainfall	Guadalquivir basin	Genil Canales
38.36999511718750	-2.51533079147339	Rainfall	Guadalquivir basin	Guadalema Vela
37.72142410278320	-3.76282429695129	Rainfall	Guadalquivir basin	Sierra Eliche
39.06236267089840	-3.00544381141663	Rainfall	Guadiana basin	embalse de Peñarroya
38.86985397338870	-3.16637825965881	Rainfall	Guadiana basin	emblse de Vallehermoso
39.11314392089840	-3.75908446311951	Rainfall	Guadiana basin	Puente Navarro
39.17692947387700	-3.87643861770630	Rainfall	Guadiana basin	Malagón
39.12988281250000	-3.93577003479004	Rainfall	Guadiana basin	embalse de Gasset
39.12988281250000	-3.93577003479004	water level	Guadiana basin	embalse de Gasset
39.05955505371090	-3.99532032012939	Rainfall	Guadiana basin	embalse de Vicario
38.69553756713870	-3.27977728843689	Rainfall	Guadiana basin	embalse la Cabezuela
38.76165008544920	-3.78268074989319	Rainfall	Guadiana basin	embalse de Vega Jabalón
39.36959075927730	-4.24930524826050	Rainfall	Guadiana basin	embalse de Torre Abraham
39.37503814697270	-5.01651573181152	Rainfall	Guadiana basin	embalse de Cijara
39.14562606811520	-5.18302822113037	Rainfall	Guadiana basin	embalse de García Sola
38.98807144165040	-5.53797960281372	Rainfall	Guadiana basin	embalse de Orellana
38.98807144165040	-5.53797960281372	water level	Guadiana basin	embalse Orellana
38.91778564453130	-5.40685224533081	Rainfall	Guadiana basin	embalse de la Serena
38.91785430908200	-5.47678709030151	Rainfall	Guadiana basin	embalse del Zújar
38.91785430908200	-5.47678709030151	water level	Guadiana basin	embalse del Zújar
39.39476394653320	-5.39238739013672	Rainfall	Guadiana basin	embalse de Cancho del Fresno
39.39476394653320	-5.39238739013672	water level	Guadiana basin	embalse de Cancho del Fresno
39.26474761962890	-5.49179744720458	Rainfall	Guadiana basin	embalse de Ruecas
39.26474761962890	-5.49179744720458	water level	Guadiana basin	embalse de Ruecas
39.19629287719730	-5.63842630386353	Rainfall	Guadiana basin	embalse de Sierra Brava
39.19629287719730	-5.63842630386353	water level	Guadiana basin	embalse de Sierra Brava
39.18709182739260	-5.35750913619995	Rainfall	Guadiana basin	embalse de Gargáligas
39.23978042602540	-5.47547054290771	Rainfall	Guadiana basin	embalse de Cubilar
39.23978042602540	-5.47547054290771	water level	Guadiana basin	embalse de Cubilar
38.30247879028320	-5.90833950042725	Rainfall	Guadiana basin	embalse de Llerena
38.53264617919920	-6.11895513534546	Rainfall	Guadiana basin	embalse de los Molinos
38.79152297973630	-6.27153873443604	Rainfall	Guadiana basin	embalse de Alange
38.79152297973630	-6.27153873443604	water level	Guadiana basin	embalse de Alange
38.99095153808590	-6.19080448150635	Rainfall	Guadiana basin	embalse de Cornalbo
38.99095153808590	-6.19080448150635	water level	Guadiana basin	embalse de Cornalbo
38.97537231445310	-6.36364221572875	Rainfall	Guadiana basin	embalse de Proserpina
38.97537231445310	-6.36364221572875	water level	Guadiana basin	embalse de Proserpina
38.93532180786130	-6.41200876235962	Rainfall	Guadiana basin	embalse de Montijo
39.15272903442380	-6.43177318572998	Rainfall	Guadiana basin	embalse de Hornotejero
38.96647262573240	-6.51862716674805	Rainfall	Guadiana basin	embalse de los Canchales
38.96647262573240	-6.51862716674805	water level	Guadiana basin	embalse de los Canchales
38.59632492065420	-6.76219034194946	Rainfall	Guadiana basin	embalse de Nogales
39.15377426147460	-6.86661577224731	Rainfall	Guadiana basin	embalse de Villar del Rey
38.86320495605470	-7.01618480682373	Rainfall	Guadiana basin	azud Badajoz
38.86320495605470	-7.01618480682373	Water flow	Guadiana basin	azud Badajoz
38.68903350830080	-7.02094984054565	Rainfall	Guadiana basin	embalse de Piedra Aguda
38.47259902954100	-6.93090438842773	Rainfall	Guadiana basin	embalse del Aguijón
38.10013198852540	-6.31587791442871	Rainfall	Guadiana basin	embalse de Tentudía
38.30457687377920	-6.67972087860107	Rainfall	Guadiana basin	embalse de Valuengo
38.34609222412110	-6.69431352615356	Rainfall	Guadiana basin	embalse de Brovales
39.03438568115230	-6.18363428115845	Rainfall	Guadiana basin	embalse de las Muelas
37.55840682983400	-7.51700496673583	Rainfall	Guadiana basin	embalse de Chanza
37.36816787719730	-7.26099586486816	Rainfall	Guadiana basin	embalse de Piedras
37.31480407714840	-7.20188474655151	Rainfall	Guadiana basin	embalse de los Machos
37.79132080078130	-6.62082481384277	Rainfall	Guadiana basin	embalse Perejil-Odiel
37.46314620971670	-6.98133039474487	Rainfall	Guadiana basin	embalse de el Sancho
37.44985580444340	-6.57190704345703	Rainfall	Guadiana basin	embalse de Corumbel Bajo
37.46070480346670	-6.76474380493164	Rainfall	Guadiana basin	embalse de Beas
37.66749572753910	-6.50633811950684	Rainfall	Guadiana basin	embalse de Jarrama
37.62810516357420	-7.40308952331542	Rainfall	Guadiana basin	embalse de Andévalo
39.75856781005860	-3.17049288749695	Rainfall	Guadiana basin	Corral de Almague
39.30303192138670	-2.79076862335205	Rainfall	Guadiana basin	Socuéllamos
39.46390533447270	-3.59137964248657	Rainfall	Guadiana basin	Consuegra
39.37918853759770	-3.32135701179504	Rainfall	Guadiana basin	Herencia
39.36283493041990	-4.25751829147339	Rainfall	Guadiana basin	embalse Torre Abrahan
39.10334396362300	-4.58258485794067	Rainfall	Guadiana basin	Puebla de Don Rodrigo
38.54568481445310	-5.01039075851440	Rainfall	Guadiana basin	embalse de la Colada
38.71068572998050	-4.93442678451538	Rainfall	Guadiana basin	Guadalmez
39.24313735961910	-5.73975563049316	Rainfall	Guadiana basin	embalse Alcollarín
38.88984680175780	-6.18858861923218	Rainfall	Guadiana basin	Valverde de Mérida
38.88984680175780	-6.18858861923218	Water flow	Guadiana basin	río Guadiana en Valverde de Mérida
38.70196533203130	-6.29460287094116	Rainfall	Guadiana basin	Valdemen entrada embalse Alange
38.70668792724610	-6.32822799682617	Rainfall	Guadiana basin	Bonhabal entrada embalse Alange
39.04716491699220	-6.33858537673950	Rainfall	Guadiana basin	embalse Aljucén
38.96350097656250	-6.51853799819946	Water flow	Guadiana basin	embalse los Canchales
38.60128021240230	-6.49218511581421	Rainfall	Guadiana basin	embalse Villalba
38.96512222290040	-6.92736673355103	Water flow	Guadiana basin	río Gévora con Guadiana
38.86904525756840	-6.89716958999634	Rainfall	Guadiana basin	Badajoz
38.82834243774410	-6.95840167999268	Water flow	Guadiana basin	embalse Calamón
37.95225906372070	-7.21112012863159	Rainfall	Guadiana basin	embalse de Chanza
37.38309478759770	-6.97248220443726	Rainfall	Guadiana basin	Gibraleón
38.77375411987300	-2.57030510902405	Rainfall	Guadiana basin	Viveros
38.94752883911130	-2.53307056427002	Rainfall	Guadiana basin	El Bonillo
38.96060562133790	-2.73903465270996	Rainfall	Guadiana basin	Ossa de Montiel
38.70201110839840	-2.86194443702698	Rainfall	Guadiana basin	Montiel
39.00907135009770	-3.36703944206238	Rainfall	Guadiana basin	Manzanares
40.09076309204100	-2.53658986091614	Rainfall	Guadiana basin	Pineda de Gigüela
40.06045150756840	-2.81017327308655	Rainfall	Guadiana basin	Alcazar del Rey
39.92879486083980	-3.01419496536255	Rainfall	Guadiana basin	Fuente de Pedro Naharro
39.61568450927730	-3.32977533340454	Rainfall	Guadiana basin	Villacañas
39.61208724975590	-2.27489137649536	Rainfall	Guadiana basin	Honrubias
40.04829025268550	-2.50610518455505	Rainfall	Guadiana basin	Torrejoncillo del Rey
39.83709716796880	-2.50420880317687	Rainfall	Guadiana basin	Villares del Saz
39.60315704345700	-2.53716588020325	Rainfall	Guadiana basin	Carrascosa de Haro
39.20010757446290	-3.58588433265686	Rainfall	Guadiana basin	Villarubia de los Ojos
39.31504440307620	-4.05221700668334	Rainfall	Guadiana basin	Los Cortijos
38.99506759643550	-3.93750214576721	Rainfall	Guadiana basin	Ciudad Real
38.75519180297850	-3.40385103225708	Rainfall	Guadiana basin	Valdepeñas
38.65039062500000	-3.47534847259521	Rainfall	Guadiana basin	Santa Cruz de Mudela
38.91830062866210	-3.67564010620117	Rainfall	Guadiana basin	Bolaños de Calatrava
39.41575241088870	-4.06524085998535	Rainfall	Guadiana basin	Los Yebenes
39.46721649169920	-4.21065473556519	Rainfall	Guadiana basin	El Molinillo
39.46051025390630	-4.40623617172241	Rainfall	Guadiana basin	Retuerta de Bullaque
39.21586990356450	-4.28301477432250	Rainfall	Guadiana basin	El Robledo
38.70053100585940	-4.15511846542358	Rainfall	Guadiana basin	Almodovar del Campo
39.25915145874020	-4.47786045074463	Rainfall	Guadiana basin	Alcoba
39.49733352661130	-4.52288436889648	Rainfall	Guadiana basin	Navas de Estena
39.45069885253910	-5.20617055892944	Rainfall	Guadiana basin	Alía
38.30706405639650	-5.58989906311035	Rainfall	Guadiana basin	Granja de Torrehermosa
38.38362503051760	-4.83763599395752	Rainfall	Guadiana basin	Pozoblanco
38.50571060180660	-5.09597969055176	Rainfall	Guadiana basin	Hinojosa del Duque
38.71879577636720	-5.22799777984619	Rainfall	Guadiana basin	Cabeza de Buey
38.40905761718750	-4.49404001235962	Rainfall	Guadiana basin	Conquista
38.70286178588870	-4.42556285858154	Rainfall	Guadiana basin	Valdeazoges
39.22658157348630	-4.78347015380859	Rainfall	Guadiana basin	Villarta de los Montes
38.70513153076170	-5.80022668838500	Rainfall	Guadiana basin	Valle de la Serena
38.73013687133790	-5.55021524429321	Rainfall	Guadiana basin	Castuera
38.50316619873050	-5.82168769836426	Rainfall	Guadiana basin	Campillo de Llerena
39.31438446044920	-5.85998535156250	Rainfall	Guadiana basin	Puerto Santa Cruz
38.35647583007810	-6.17104005813599	Rainfall	Guadiana basin	Usagre
39.17911148071290	-6.15845823287964	Rainfall	Guadiana basin	Arroyomolinos de Montánchez
38.51110076904300	-7.06918144226074	Rainfall	Guadiana basin	Alconchel
38.42948150634770	-6.40398693084717	Rainfall	Guadiana basin	Zafra
39.18046188354490	-6.62228250503540	Rainfall	Guadiana basin	Puebla de Obando
38.48878860473630	-6.61321353912354	Rainfall	Guadiana basin	La Parra
38.61734390258790	-6.80842018127441	Rainfall	Guadiana basin	Almendral
39.43253326416020	-6.68354034423828	Rainfall	Guadiana basin	Aliseda
39.21981048583980	-7.00710868835449	Rainfall	Guadiana basin	Albuquerque
38.25131988525390	-6.29593133926392	Rainfall	Guadiana basin	Fuente de Cantos
38.16188812255860	-6.65680646896362	Rainfall	Guadiana basin	Fregenal de la Sierra
37.92826843261720	-6.70121049880981	Rainfall	Guadiana basin	Galaroza
38.05921173095700	-6.64464330673218	Rainfall	Guadiana basin	Cumbre Mayores
37.91703033447270	-6.82705259323120	Rainfall	Guadiana basin	Cortegana
37.95381546020510	-6.95391464233398	Rainfall	Guadiana basin	Aroche
37.80043411254880	-7.18002939224243	Rainfall	Guadiana basin	Santa Barbara de Casas
37.60607147216800	-7.25769758224487	Rainfall	Guadiana basin	Puebla de Guzmán
37.51498031616210	-7.26111268997192	Rainfall	Guadiana basin	Villanueva de los Castillejos
37.88683700561520	-6.56994438171387	Rainfall	Guadiana basin	Aracena
37.85122680664060	-6.84503459930420	Rainfall	Guadiana basin	Gil Marquez
37.77299499511720	-6.50911903381348	Rainfall	Guadiana basin	la Granada de Riotinto
37.78352737426760	-6.79938936233521	Rainfall	Guadiana basin	Cueva de Mora
37.67648315429690	-6.65224599838257	Rainfall	Guadiana basin	Zalamea la Real
37.79633712768550	-6.96808242797852	Rainfall	Guadiana basin	San Telmo
37.68070220947270	-7.07290315628052	Rainfall	Guadiana basin	Monte De San Benito
37.65966415405270	-6.87963676452637	Rainfall	Guadiana basin	Calañas
37.44136810302730	-7.10166025161743	Rainfall	Guadiana basin	San Bartolomé de la Torre
37.71744155883790	-6.41310262680054	Rainfall	Guadiana basin	El Peralejo
37.58056640625000	-6.75472927093506	Rainfall	Guadiana basin	Valverde del Camino
37.47473907470700	-6.40350341796875	Rainfall	Guadiana basin	La Contienda
38.48318099975590	-0.79607123136520	Water flow	Jucar basin	Elda
38.63220214843750	-0.56830674409866	Rainfall	Jucar basin	Ibi
39.20288848876950	-0.33481174707413	Water flow	Jucar basin	Sueca
40.49454879760740	0.00979100354016	Rainfall	Jucar basin	Cati
38.48318099975590	-0.79607123136520	Rainfall	Jucar basin	Elda
40.02972412109380	-0.62703496217728	Rainfall	Jucar basin	Pina
38.49860382080080	-0.55614870786667	Rainfall	Jucar basin	Tibi
39.13087844848630	-0.64718979597092	Rainfall	Jucar basin	Tous
40.51751708984380	0.16138233244419	Rainfall	Jucar basin	Xert
40.07596969604490	-2.13937520980835	Water flow	Jucar basin	río Jucar en Cuenca
40.34543609619140	-1.10978806018829	Water flow	Jucar basin	Teruel
39.93776702880860	-0.32987308502197	water level	Jucar basin	embalse de Onda
39.13087844848630	-0.64718979597092	water level	Jucar basin	embalse de Tous
38.69563674926760	-0.25531253218651	Rainfall	Jucar basin	Abdet
38.44590377807620	-0.64009600877762	Rainfall	Jucar basin	Agost
38.76916885375980	-0.50496912002564	Rainfall	Jucar basin	Agres
38.70734405517580	-0.47904169559479	Rainfall	Jucar basin	Alcoi
39.78918457031250	-0.37545874714851	Rainfall	Jucar basin	Algar
39.05184936523440	-1.10064554214478	Rainfall	Jucar basin	Ayora
39.59713363647460	-0.93826705217362	Rainfall	Jucar basin	Buseo
40.44260406494140	-0.71431392431259	Rainfall	Jucar basin	Gudar
38.98529815673830	-0.33376115560532	Rainfall	Jucar basin	Pinet
39.20288848876950	-0.33481174707413	Rainfall	Jucar basin	Sueca
39.58994293212890	-1.12517929077148	Rainfall	Jucar basin	Utiel
39.84357452392580	-1.14370453357697	Rainfall	Jucar basin	Zagra
38.33296203613280	-0.51169204711914	Water flow	Jucar basin	Alacant
39.56562423706050	-2.11062097549438	Water flow	Jucar basin	Alarcon
39.08198928833010	-0.59563159942627	Water flow	Jucar basin	Antella
39.19049453735350	-0.30518147349358	Water flow	Jucar basin	río Jucar en Cullera
39.78918457031250	-0.37545874714851	water level	Jucar basin	embalse de Algar
39.59713363647460	-0.93826705217362	water level	Jucar basin	embalse de Buseo
40.08853149414060	-0.55709969997406	Rainfall	Jucar basin	Arenos
38.94099044799800	-0.47615984082222	Rainfall	Jucar basin	Bellus
40.07596969604490	-2.13937520980835	Rainfall	Jucar basin	Cuenca
39.94358062744140	-1.64487922191620	Rainfall	Jucar basin	Cuerda
39.70386886596670	-0.95215594768524	Rainfall	Jucar basin	Domeno
39.34172821044920	-0.86362582445145	Rainfall	Jucar basin	Forata
40.69546508789060	0.16871000826359	Rainfall	Jucar basin	Fredes
38.78343200683590	-0.10419529676437	Rainfall	Jucar basin	Isbert
39.04289627075200	-0.49344581365585	Rainfall	Jucar basin	Manuel
39.89071273803710	-0.52301257848740	Rainfall	Jucar basin	Regajo
40.01192474365230	-0.23478022217751	Rainfall	Jucar basin	Sitjar
40.34543609619140	-1.10978806018829	Rainfall	Jucar basin	Teruel
40.08853149414060	-0.55709969997406	water level	Jucar basin	embalse de Arenos
39.34172821044920	-0.86362582445145	water level	Jucar basin	embalse de Forata
39.89071273803710	-0.52301257848740	water level	Jucar basin	embalse del Regajo
40.01176452636720	-0.23194004595280	water level	Jucar basin	embalse de Sitjar
38.33296203613280	-0.51169204711914	Rainfall	Jucar basin	Alacant
39.56562423706050	-2.11062097549438	Rainfall	Jucar basin	Alarcon
39.81710052490230	-0.84247946739197	Rainfall	Jucar basin	Andilla
39.08198928833010	-0.59563159942627	Rainfall	Jucar basin	Antella
40.69400787353520	-1.14658427238464	Rainfall	Jucar basin	Argente
40.36414337158200	-0.13610781729221	Rainfall	Jucar basin	Benasal
40.06141662597660	-0.07168688625097	Rainfall	Jucar basin	Borriol
39.69613265991210	-0.71166771650314	Rainfall	Jucar basin	Casinos
39.54692840576170	-1.27989900112152	Rainfall	Jucar basin	Caudete
39.60615921020510	-0.31335145235062	Rainfall	Jucar basin	El Puig
39.98500061035160	-0.74677646160126	Rainfall	Jucar basin	El Toro
39.21263504028320	-2.15140175819397	Rainfall	Jucar basin	la Roda
40.21161651611330	-1.92085003852844	Rainfall	Jucar basin	La Toba
39.91211700439450	-1.37039971351624	Rainfall	Jucar basin	Landete
38.87250518798830	-0.75798875093460	Rainfall	Jucar basin	Moixent
40.25452041625980	-0.81695818901062	Rainfall	Jucar basin	Valbona
39.26358032226560	-1.09513926506042	Water flow	Jucar basin	Cofrentes
38.83413696289060	-0.19578149914742	Water flow	Jucar basin	Gallinera
39.56562423706050	-2.11062097549438	water level	Jucar basin	embalse de Alarcón
38.98527526855470	-1.92013680934906	Rainfall	Jucar basin	Albacete
38.74934768676760	-0.03827462345362	Rainfall	Jucar basin	Alcalali
38.53143692016600	-0.25701320171356	Rainfall	Jucar basin	Amadorio
40.36511230468750	-1.20255589485168	Rainfall	Jucar basin	Arquillo
38.73847961425780	-0.74616247415543	Rainfall	Jucar basin	Benejama
39.01964569091800	-0.61772537231445	Rainfall	Jucar basin	Estubeny
40.09922027587890	-0.21649163961411	Rainfall	Jucar basin	L'Alcora
40.61316299438480	0.33120158314705	Rainfall	Jucar basin	La Cenia
39.52108383178710	-0.50563406944275	Rainfall	Jucar basin	La Presa
40.05718231201170	-0.98781549930573	Rainfall	Jucar basin	Torrijas
39.47752380371090	-0.35666963458061	Rainfall	Jucar basin	Valencia
38.93677139282230	-0.24589653313160	Rainfall	Jucar basin	Vernissa
40.26287078857420	-2.13460040092468	Rainfall	Jucar basin	Zarzuela
39.66495895385740	-0.91229814291000	Water flow	Jucar basin	Loriguilla
38.53500747680660	-0.26330086588860	water level	Jucar basin	embalse de Amadorio
40.36511230468750	-1.20255589485168	water level	Jucar basin	embalse de Arquillo
40.09922027587890	-0.21649163961411	water level	Jucar basin	embalse de L'Alcora
40.28080368041990	-0.20871192216873	Rainfall	Jucar basin	Benafigos
39.72780227661130	-1.09880340099335	Rainfall	Jucar basin	Benageber
38.81647872924800	-0.35405150055885	Rainfall	Jucar basin	Beniarres
39.26358032226560	-1.09513926506042	Rainfall	Jucar basin	Cofrentes
39.53977203369140	-1.49814546108246	Rainfall	Jucar basin	Contreras
38.83413696289060	-0.19578149914742	Rainfall	Jucar basin	Gallinera
38.68086624145510	-0.19103102385998	Rainfall	Jucar basin	Guadalest
38.80593109130860	-0.60845500230789	Rainfall	Jucar basin	Ontinyent
39.39375305175780	-0.47889876365662	Rainfall	Jucar basin	Picassent
39.68527221679690	-0.47882825136185	Rainfall	Jucar basin	Portaceli
39.95308303833010	-2.06985998153687	Rainfall	Jucar basin	Talayuelo
40.67184829711910	0.23433916270733	Rainfall	Jucar basin	Ulldecona
40.58526611328130	0.00215020333417	Rainfall	Jucar basin	Vallibona
39.47591781616210	-0.58072513341904	Water flow	Jucar basin	Rambla Pollo
39.72780227661130	-1.09880340099335	water level	Jucar basin	embalse de Benageber
38.81465911865230	-0.35326674580574	water level	Jucar basin	embalse de Beniarres
39.54413604736330	-1.50123989582062	water level	Jucar basin	mbalse de Contreras
40.67184829711910	0.23433916270733	water level	Jucar basin	embalse de Ulldecona
40.43145751953130	-1.43489420413971	Rainfall	Jucar basin	Albarracin
39.74407958984380	-1.32486093044281	Rainfall	Jucar basin	Aliaguilla
39.81939697265630	-2.33402156829833	Rainfall	Jucar basin	Belmontejo
40.47096252441410	-0.91853225231171	Rainfall	Jucar basin	Castelfrio
39.20185089111330	-0.46989095211029	Rainfall	Jucar basin	Guadassuar
38.95958328247070	-1.42734670639038	Rainfall	Jucar basin	Higueruela
39.66495895385740	-0.91229814291000	Rainfall	Jucar basin	Loriguilla
40.02796173095700	-0.31932699680328	Rainfall	Jucar basin	Ribesalbes
39.29042816162110	-0.76107394695282	Rainfall	Jucar basin	Sierra Ave
38.44930648803710	-0.74894595146179	Rainfall	Jucar basin	Sierra Cid
39.36484146118160	-1.60246336460114	Rainfall	Jucar basin	Villamalea
39.19705963134770	-1.42499434947968	Water flow	Jucar basin	Alcala Jucar
39.94144439697270	-1.71025335788727	Water flow	Jucar basin	Pajaroncillo
39.66495895385740	-0.91229814291000	water level	Jucar basin	embalse de Loriguilla
40.02796173095700	-0.31932699680328	water level	Jucar basin	embalse de Ribesalbes
38.82018661499020	-0.08600843697786	Rainfall	Jucar basin	La Carrasca
40.14314651489260	-0.73086500167847	Rainfall	Jucar basin	Los Toranes
40.36163711547850	-0.43996879458427	Rainfall	Jucar basin	Mosqueruela
40.23553085327150	-0.63462460041046	Rainfall	Jucar basin	Nogueruelas
40.09216690063480	-0.05887512862682	Rainfall	Jucar basin	Pena Cuerno
39.48528671264650	-0.43782344460487	Rainfall	Jucar basin	Repartiment
38.86015319824220	-0.67002779245377	Rainfall	Jucar basin	Serra Grosa
39.48686218261720	-0.90789312124252	Rainfall	Jucar basin	Siete Aguas
39.67234039306640	-1.94318675994873	Rainfall	Jucar basin	Tio Calores
40.29977798461910	-1.41032397747040	Rainfall	Jucar basin	Valdecuenca
39.59445571899410	-0.64122921228409	Rainfall	Jucar basin	Vilamarxant
40.41859817504880	-1.57602608203888	Water flow	Jucar basin	Tramacastilla
40.14314651489260	-0.73086500167847	water level	Jucar basin	embalse de los Toranes
39.19705963134770	-1.42499434947968	Rainfall	Jucar basin	Alcala Jucar
40.21284484863280	-2.05093598365784	Rainfall	Jucar basin	Encantada
39.25856781005860	-1.51174426078796	Rainfall	Jucar basin	Cerro Aguila
38.80419921875000	-0.88282996416092	Rainfall	Jucar basin	Font Figuera
39.19625473022460	-0.40811660885811	Rainfall	Jucar basin	Huerto Mulet
39.93692398071290	-0.98306959867477	Rainfall	Jucar basin	La Cuevarruz
38.83994293212890	-1.96118772029877	Rainfall	Jucar basin	Los Anguijes
38.65101242065420	-0.09747519344091	Rainfall	Jucar basin	Marina Baixa
39.94144439697270	-1.71025335788727	Rainfall	Jucar basin	Pajaroncillo
40.19867706298830	-0.07829513400793	Rainfall	Jucar basin	Vall de Alba
38.90446090698240	-0.20560520887375	Water flow	Jucar basin	río Font en Carros
39.83820343017580	-0.27837345004082	Rainfall	Jucar basin	Alfondeguilla
39.69224929809570	-0.39916792511940	Rainfall	Jucar basin	Alto del Pino
38.96030807495120	-0.92111831903458	Rainfall	Jucar basin	Enguera Matea
40.17847824096670	-1.67119944095612	Rainfall	Jucar basin	Marquesado
38.55754852294920	-0.05982160940766	Rainfall	Jucar basin	Sierra Helada
39.80815505981450	-0.41388767957687	Rainfall	Jucar basin	Sot de Ferrer
38.61048889160160	-0.41706582903862	Rainfall	Jucar basin	Torre Macanes
40.61537170410160	-0.97491782903671	Rainfall	Jucar basin	Villalba Alta
39.08679199218750	-1.21366345882416	Rainfall	Jucar basin	Ayora la Hunde
39.18078613281250	-0.91644328832626	Rainfall	Jucar basin	Casa del Baron
39.00231933593750	-0.73385077714920	Rainfall	Jucar basin	Enguera Benali
39.84499359130860	-0.60649651288986	Rainfall	Jucar basin	La Cueva Santa
40.02951431274410	-0.16143451631069	Rainfall	Jucar basin	Maria Cristina
39.77758789062500	-0.98984354734421	Rainfall	Jucar basin	Remedio Chelva
40.02951431274410	-0.16143451631069	water level	Jucar basin	embalse de Maria Cristina
40.30289840698240	0.21651674807072	Rainfall	Jucar basin	Alcala de Chivert
39.13087844848630	-0.64718979597092	Rainfall	Jucar basin	embalse de Tous
39.13087844848630	-0.64718979597092	water level	Jucar basin	embalse de Tous
43.17279052734380	-7.37294673919678	Rainfall	Northern basins	Azumara
43.16907501220700	-7.54636287689208	Rainfall	Northern basins	Pontevilar
43.13996124267580	-7.59894371032715	Rainfall	Northern basins	Cela
43.17263031005860	-7.79185199737549	Water flow	Northern basins	Guitiriz
43.17263031005860	-7.79185199737549	Rainfall	Northern basins	Guitiriz
43.14973068237300	-7.68862199783325	Water flow	Northern basins	Begonte
43.14973068237300	-7.68862199783325	Rainfall	Northern basins	Begonte
43.06955337524410	-7.64804935455322	Rainfall	Northern basins	Gonday
42.86071395874020	-7.44151020050049	Rainfall	Northern basins	Puebla de San Julian
42.87306213378910	-7.52597332000732	Rainfall	Northern basins	Neira
42.68604660034170	-6.29110717773438	Water flow	Northern basins	Boeza
42.68604660034170	-6.29110717773438	Rainfall	Northern basins	Boeza
42.61423492431640	-6.41875600814819	Water flow	Northern basins	Bembibre
42.61423492431640	-6.41875600814819	Rainfall	Northern basins	Bembibre
42.75890731811520	-6.64683771133423	Rainfall	Northern basins	Vega de Espinareda
42.64672470092770	-6.73043727874756	Rainfall	Northern basins	Quilos
42.60708618164060	-6.81573963165283	Water flow	Northern basins	Villafranca
42.60708618164060	-6.81573963165283	Rainfall	Northern basins	Villafranca
42.41551589965820	-6.80939769744873	Water flow	Northern basins	Puente Domingo Florez
42.41551589965820	-6.80939769744873	Rainfall	Northern basins	Puente Domingo Florez
42.41709899902340	-6.96173763275146	Rainfall	Northern basins	Barco Valdeorras
42.41709899902340	-6.96173763275146	Water flow	Northern basins	Barco Valdeorras
42.46310043334960	-7.34632825851440	Water flow	Northern basins	Quiroga
42.46310043334960	-7.34632825851440	Rainfall	Northern basins	Quiroga
42.64577102661130	-7.34648561477661	Water flow	Northern basins	Incio
42.64577102661130	-7.34648561477661	Rainfall	Northern basins	Incio
42.55628585815420	-7.47695350646973	Water flow	Northern basins	Monforte de Lemos
42.55628585815420	-7.47695350646973	Rainfall	Northern basins	Monforte de Lemos
42.43819046020510	-8.07960700988770	Water flow	Northern basins	Carballino
42.43819046020510	-8.07960700988770	Rainfall	Northern basins	Carballino
42.25283050537110	-8.13602924346924	Water flow	Northern basins	Arnoya
42.25283050537110	-8.13602924346924	Rainfall	Northern basins	Arnoya
42.18214797973630	-8.50971412658691	Water flow	Northern basins	Puenteareas
42.18214797973630	-8.50971412658691	Rainfall	Northern basins	Puenteareas
42.06792068481450	-8.63516521453857	Water flow	Northern basins	Tui
42.06792068481450	-8.63516521453857	Rainfall	Northern basins	Tui
42.02222061157230	-7.88207674026489	Water flow	Northern basins	Puente Linares
42.02222061157230	-7.88207674026489	Rainfall	Northern basins	Puente Linares
43.18071365356450	-7.19774198532104	Water flow	Northern basins	Ribera de Piquin
43.18071365356450	-7.19774198532104	Rainfall	Northern basins	Ribera de Piquin
42.89484024047850	-6.98466110229492	Rainfall	Northern basins	Navia de Suarna
42.70892715454100	-6.77755403518677	Rainfall	Northern basins	Veguellina
42.63006591796880	-7.71106672286987	water level	Northern basins	embalse de Belesar
42.63006591796880	-7.71106672286987	Rainfall	Northern basins	embalse de Belesar
42.46666336059570	-7.72201728820801	water level	Northern basins	embalse de los Peares
42.46666336059570	-7.72201728820801	Rainfall	Northern basins	embalse de los Peares
42.90812683105470	-6.34860849380493	water level	Northern basins	embalse de las Rozas
42.90812683105470	-6.34860849380493	Rainfall	Northern basins	embalse de las Rozas
42.83522796630860	-6.45355892181396	water level	Northern basins	embalse de Matalavilla
42.83522796630860	-6.45355892181396	Rainfall	Northern basins	embalse de Matalavilla
42.57865142822270	-6.55813503265381	water level	Northern basins	embalse de Barcena
42.57865142822270	-6.55813503265381	Rainfall	Northern basins	embalse de Barcena
42.57865142822270	-6.55813503265381	Rainfall	Northern basins	embalse de Barcena
42.56370544433590	-6.58120632171631	water level	Northern basins	embalse de Fuente del Azufre
42.55632019042970	-6.54953241348267	water level	Northern basins	embalse de Montearenas
42.39200592041020	-7.17129421234131	water level	Northern basins	embalse de San Martin
42.39200592041020	-7.17129421234131	Rainfall	Northern basins	embalse de San Martin
42.11499786376950	-7.20966720581055	water level	Northern basins	embalse de las Portas
42.11499786376950	-7.20966720581055	Rainfall	Northern basins	embalse de las Portas
42.11499786376950	-7.20966720581055	water level	Northern basins	azud de Edrada
42.24713134765630	-7.16645812988281	water level	Northern basins	embalse de Bao
42.24713134765630	-7.16645812988281	Rainfall	Northern basins	embalse de Bao
42.31158828735350	-7.03856325149536	water level	Northern basins	embalse de Prada
42.31158828735350	-7.03856325149536	Rainfall	Northern basins	embalse de Prada
42.39187240600590	-7.21666288375854	water level	Northern basins	embalse de Montefurado
42.39187240600590	-7.21666288375854	Rainfall	Northern basins	embalse de Montefurado
42.41532135009770	-7.64788055419922	water level	Northern basins	embalse de San Esteban
42.41532135009770	-7.64788055419922	Rainfall	Northern basins	embalse de San Esteban
42.66323089599610	-7.42176294326782	water level	Northern basins	embalse de Vilasouto
42.66323089599610	-7.42176294326782	Rainfall	Northern basins	embalse de Vilasouto
42.35932922363280	-7.84939956665039	water level	Northern basins	embalse de Velle
42.35932922363280	-7.84939956665039	Rainfall	Northern basins	embalse de Velle
42.29419326782230	-8.11505889892578	water level	Northern basins	embalse de Castrelo
42.29419326782230	-8.11505889892578	Rainfall	Northern basins	embalse de Castrelo
42.40036010742190	-8.19032573699951	Rainfall	Northern basins	embalse de Albarellos
42.15668106079100	-8.19193649291992	water level	Northern basins	embalse de Frieira
42.15668106079100	-8.19193649291992	Rainfall	Northern basins	embalse de Frieira
41.94526672363280	-8.03342056274414	water level	Northern basins	embalse de las Conchas
41.94526672363280	-8.03342056274414	Rainfall	Northern basins	embalse de las Conchas
41.92625427246090	-7.94698429107666	water level	Northern basins	embalse de las Salas
41.92625427246090	-7.94698429107666	Rainfall	Northern basins	embalse de las Salas
43.39965438842770	-7.23217535018921	Rainfall	Northern basins	Bretoña
43.06620788574220	-7.84972763061523	Rainfall	Northern basins	Nodar
42.31721878051760	-6.73478698730469	Rainfall	Northern basins	El Sestil
42.11222457885740	-7.39375305175781	Rainfall	Northern basins	Camba
42.50327301025390	-8.26871776580811	Rainfall	Northern basins	Lebozan
42.01729202270510	-8.00872802734375	Rainfall	Northern basins	Puerto Outeiro
41.98828506469730	-8.75569629669189	Rainfall	Northern basins	Tomiño
43.02578353881840	-7.58612251281738	Water flow	Northern basins	Lugo
43.02578353881840	-7.58612251281738	Rainfall	Northern basins	Lugo
42.77693176269530	-7.41034269332886	Water flow	Northern basins	Sarria
42.77693176269530	-7.41034269332886	Rainfall	Northern basins	Sarria
42.55287551879880	-6.59058475494385	Water flow	Northern basins	Ponferrada
42.55287551879880	-6.59058475494385	Rainfall	Northern basins	Ponferrada
42.60096359252920	-6.72558164596558	Water flow	Northern basins	Cacabelos
42.60096359252920	-6.72558164596558	Rainfall	Northern basins	Cacabelos
42.57962799072270	-6.66411209106445	Rainfall	Northern basins	Camponaraya
42.50980377197270	-6.82242822647095	Rainfall	Northern basins	Carucedo
42.53473281860350	-6.95513963699341	Water flow	Northern basins	Oencia
42.53473281860350	-6.95513963699341	Rainfall	Northern basins	Oencia
42.16755294799800	-6.89488410949707	Water flow	Northern basins	Porto
42.16755294799800	-6.89488410949707	Rainfall	Northern basins	Porto
42.34683990478520	-7.87428712844849	Water flow	Northern basins	río Miño en Orense
42.37385177612300	-8.11734867095947	Rainfall	Northern basins	Leiro
42.29133224487300	-8.14065551757813	Water flow	Northern basins	Ribadavia
42.29133224487300	-8.14065551757813	Rainfall	Northern basins	Ribadavia
42.08176040649410	-8.49124240875244	Water flow	Northern basins	Salvatierra
42.08176040649410	-8.49124240875244	Rainfall	Northern basins	Salvatierra
42.23818588256840	-8.45617485046387	Rainfall	Northern basins	Mondariz
42.16105651855470	-8.50275993347167	Rainfall	Northern basins	Ponteareas
42.16376113891600	-8.62293910980225	Water flow	Northern basins	Porriño
42.16376113891600	-8.62293910980225	Rainfall	Northern basins	Porriño
41.86592864990230	-8.10518836975098	Rainfall	Northern basins	Bubaces
43.34690856933590	-7.19281482696533	Rainfall	Northern basins	Puentenuevo
43.39562606811520	-7.61707592010498	Rainfall	Northern basins	Funcasta
43.00953674316410	-7.23755741119385	Rainfall	Northern basins	Cadabo
42.76968383789060	-7.22561311721802	Rainfall	Northern basins	Triacastela
42.76602554321290	-6.29352140426636	Rainfall	Northern basins	Colinas del Campo
42.49166488647460	-6.33716821670532	Rainfall	Northern basins	Foncebadon
42.84077835083010	-6.76272153854370	Rainfall	Northern basins	Tejedo de Ancares
42.66428375244140	-7.02515697479248	Rainfall	Northern basins	Vega de Brañas
42.69752502441410	-7.27521896362305	Rainfall	Northern basins	Aira Padron
42.56714248657230	-7.93704271316528	Rainfall	Northern basins	Cabana
42.17583465576170	-7.49922990798950	Rainfall	Northern basins	Rebordechao
42.27302169799800	-8.56455326080322	Rainfall	Northern basins	Campiño
43.12000656127920	-7.06660223007202	Rainfall	Northern basins	Fonsagrada
42.80796432495120	-7.10906457901000	Rainfall	Northern basins	Os Nogais
38.35027694702150	-1.99372923374176	Rainfall	Segura basin	Ferez
37.71331787109380	-2.15814971923828	Rainfall	Segura basin	Maria
37.62445449829100	-1.09725129604340	Rainfall	Segura basin	Perin
37.90115356445310	-1.83243358135223	Rainfall	Segura basin	Doña Ines
38.23219680786130	-1.36651766300201	Rainfall	Segura basin	embalse de Moro
38.16341018676760	-1.35176670551300	water level	Segura basin	embalse de Ojos
37.98569869995120	-1.12879729270935	Rainfall	Segura basin	Murcia
38.17201614379880	-1.73265755176544	Rainfall	Segura basin	embalse de Argos
38.17201614379880	-1.73265755176544	water level	Segura basin	embalse de Argos
38.11084747314450	-1.37564575672150	Rainfall	Segura basin	embalse de Mayes
38.45696640014650	-1.31766140460968	Rainfall	Segura basin	Jumilla
38.60023880004880	-1.69102287292480	Rainfall	Segura basin	Tobarra
38.36630630493160	-1.77470517158508	water level	Segura basin	embalse del Cenajo
38.50840377807620	-1.86279797554016	Rainfall	Segura basin	embalse de Talave
38.50840377807620	-1.86279797554016	water level	Segura basin	embalse de Talave
37.82854080200200	-1.21005535125732	Rainfall	Segura basin	La Murta
38.31838607788090	-1.12242543697357	Rainfall	Segura basin	La Zarza
38.03172683715820	-1.36290276050568	Water flow	Segura basin	río Mula
38.47138595581050	-1.57613027095795	Rainfall	Segura basin	Minateda
37.60377883911130	-1.03443753719330	Rainfall	Segura basin	Cartagena
38.03297424316410	-0.86738407611847	water level	Segura basin	embalse de la Pedrera
37.73678207397460	-1.81580746173859	Rainfall	Segura basin	embalse de Puentes
37.73678207397460	-1.81580746173859	water level	Segura basin	embalse de Puentes
38.16241836547850	-1.51349639892578	Rainfall	Segura basin	Las Caras
37.88184356689450	-1.38762545585632	Rainfall	Segura basin	impulsor Alhama
37.94473648071290	-2.02629113197327	Rainfall	Segura basin	Tarragolla
38.03008270263670	-2.65071702003479	Rainfall	Segura basin	Don Domingo
38.39326858520510	-2.20556235313416	water level	Segura basin	embalse de Fuensanta
38.06256866455080	-1.48543953895569	Rainfall	Segura basin	embalse de la Cierva
38.06256866455080	-1.48543953895569	water level	Segura basin	embalse de la Cierva
38.09578323364260	-1.08744037151337	Rainfall	Segura basin	embalse de Santomera
38.09578323364260	-1.08744037151337	water level	Segura basin	embalse de Santomera
38.34427261352540	-1.64771115779877	Rainfall	Segura basin	embalse de Camarillas
38.34220123291020	-1.64789843559265	water level	Segura basin	embalse de Camarillas
38.03297424316410	-0.86738407611847	Rainfall	Segura basin	embalse de la Pedrera
37.89962005615230	-1.44993579387665	Rainfall	Segura basin	Caserío Gevas
38.25539016723630	-0.79095101356506	Rainfall	Segura basin	embalse de Crevillente
38.25539016723630	-0.79095101356506	water level	Segura basin	embalse de Crevillente
37.99993896484380	-1.65615522861481	Rainfall	Segura basin	Pinar Hermoso
37.75102233886720	-0.99108600616455	Rainfall	Segura basin	Torre Pacheco
38.22346115112300	-1.59677541255951	Rainfall	Segura basin	embalse de Alfonso XIII
38.22346115112300	-1.59677541255951	water level	Segura basin	embalse de Alfonso XIII
38.15043258666990	-1.33885562419891	Rainfall	Segura basin	Ojos
38.15043258666990	-1.33885562419891	Water flow	Segura basin	río Segura en Ojos
37.80524063110350	-1.96506071090698	Rainfall	Segura basin	embalse de Valdeinfierno
37.80524063110350	-1.96506071090698	water level	Segura basin	embalse de Valdeinfierno
38.32014846801760	-1.48052942752838	Rainfall	Segura basin	Venta del Olivo
38.23900222778320	-1.42935407161713	Rainfall	Segura basin	Cieza
38.23900222778320	-1.42935407161713	Water flow	Segura basin	río Segura en Cieza
38.11001968383790	-2.03693270683289	Rainfall	Segura basin	Casas de Navarro
38.04980850219730	-1.00497210025787	Rainfall	Segura basin	Beniel
38.04980850219730	-1.00497210025787	Water flow	Segura basin	río Segura en Beniel
38.22431182861330	-1.10571360588074	Rainfall	Segura basin	Baños de Fortuna
38.18095397949220	-2.09460353851318	Rainfall	Segura basin	Campo de San Juan
38.18712615966800	-0.98313564062119	Rainfall	Segura basin	depuradora de Torrealta
37.90378570556640	-0.79578793048859	Rainfall	Segura basin	Cartagena
38.13017654418950	-1.30245447158813	Water flow	Segura basin	río Segura en Archena
37.68824386596670	-1.99499607086182	Rainfall	Segura basin	Venta del Castillo
38.23917388916020	-1.55495226383209	Rainfall	Segura basin	Almadenes
38.23917388916020	-1.55495226383209	Water flow	Segura basin	río Segura en Almadenes
38.09373855590820	-0.66071718931198	Water flow	Segura basin	río Segura en Guardamar
38.07118606567380	-0.86772221326828	Rainfall	Segura basin	Jacarilla
38.07118606567380	-0.86772221326828	Water flow	Segura basin	río Segura en Jacarilla
38.57899475097660	-1.31907677650452	Rainfall	Segura basin	Casas de los Agueros
37.85573959350590	-1.67974853515625	Rainfall	Segura basin	Zarzadilla de Totana
38.26147460937500	-1.69699954986572	Rainfall	Segura basin	Calasparra
38.26147460937500	-1.69699954986572	Water flow	Segura basin	río Segura en Calasparra
37.94588470458980	-1.15829074382782	Rainfall	Segura basin	Murcia
37.57144165039060	-1.81117236614227	Water flow	Segura basin	rambla del Nogalte
37.68619537353520	-1.67778170108795	Rainfall	Segura basin	depuradora de Lorca
37.68094253540040	-1.69151663780212	Water flow	Segura basin	río Guadalentin en Lorca
37.98581695556640	-1.16478455066681	Rainfall	Segura basin	Beniscornia
37.60515213012700	-0.99300062656403	Water flow	Segura basin	rambla de Benipla
38.01089859008790	-1.21357893943787	Rainfall	Segura basin	Contraparada
38.01089859008790	-1.21357893943787	Water flow	Segura basin	río Segura en Contraparada
37.72596740722660	-1.45752274990082	Rainfall	Segura basin	Pareton
38.36940002441410	-1.76890683174133	Rainfall	Segura basin	río Segura embalse Cenajo
38.39859008789060	-2.20636296272278	Rainfall	Segura basin	río Segura embalse Fuensante
38.09012603759770	-0.71998119354248	Water flow	Segura basin	río Segura Azud Rojales
37.94588470458980	-1.15829074382782	Water flow	Segura basin	río Regerón en El Palmar
38.07794952392580	-0.96986007690430	Water flow	Segura basin	Desague Segura Orihuela
40.28305435180660	-5.89386558532715	Rainfall	Tajo basin	embalse de Banos
40.28305435180660	-5.89386558532715	water level	Tajo basin	embalse de Banos
39.36623382568360	-6.30327606201172	Rainfall	Tajo basin	embalse de Salor
39.36623382568360	-6.30327606201172	water level	Tajo basin	embalse de Salor
40.93078231811520	-3.19302010536194	Rainfall	Tajo basin	embalse de Belena
40.93078231811520	-3.19302010536194	water level	Tajo basin	embalse de Belena
39.77936172485350	-5.08835363388062	Rainfall	Tajo basin	embalse de Azutan
39.77936172485350	-5.08835363388062	water level	Tajo basin	embalse de Azutan
40.11381530761720	-6.59386968612671	Rainfall	Tajo basin	embalse de Arrago
40.11381530761720	-6.59386968612671	water level	Tajo basin	embalse de Arrago
41.11070251464840	-3.39242744445801	Rainfall	Tajo basin	Cabida
40.39995574951170	-2.78233265876770	Rainfall	Tajo basin	embalse de Buendia
40.39995574951170	-2.78233265876770	water level	Tajo basin	embalse de Buendia
41.00886154174800	-3.02431797981262	Rainfall	Tajo basin	embalse de Alcorlo
41.00886154174800	-3.02431797981262	water level	Tajo basin	embalse de Alcorlo
41.00344085693360	-3.29545426368713	Rainfall	Tajo basin	embalse de el Vado
41.00344085693360	-3.29545426368713	water level	Tajo basin	embalse de el Vado
40.33424377441410	-4.24767208099365	water level	Tajo basin	embalse de Picadas
40.30006790161130	-3.54098796844482	Rainfall	Tajo basin	embalse del Rey
39.89163589477540	-6.54095125198364	Rainfall	Tajo basin	embalse de Portaje
39.66523742675780	-7.54012250900269	Rainfall	Tajo basin	embalse de Cedillo
39.66523742675780	-7.54012250900269	water level	Tajo basin	embalse de Cedillo
40.36334991455080	-2.81708741188049	Rainfall	Tajo basin	embalse de Bolarque
40.36334991455080	-2.81708741188049	water level	Tajo basin	embalse de Bolarque
40.04322052001950	-3.32148718833923	Rainfall	Tajo basin	embalse de Valdajos
41.05154418945310	-2.93870759010315	Rainfall	Tajo basin	embalse de Palmaces
41.05154418945310	-2.93870759010315	water level	Tajo basin	embalse de Palmaces
40.53651046752920	-4.04533481597900	Rainfall	Tajo basin	embalse de Valmayor
40.53651046752920	-4.04533481597900	water level	Tajo basin	embalse de Valmayor
40.37372589111330	-4.31068515777588	water level	Tajo basin	embalse de San Juan
40.53974914550780	-3.78414821624756	Rainfall	Tajo basin	embalse de el Pardo
39.80039596557620	-4.08331108093262	Rainfall	Tajo basin	embalse de Guajaraz
39.80039596557620	-4.08331108093262	water level	Tajo basin	embalse de Guajaraz
39.83888626098630	-5.99004745483398	Rainfall	Tajo basin	embalse de Torrejon
39.83888626098630	-5.99004745483398	water level	Tajo basin	embalse de Torrejon
40.04937744140630	-5.14098739624023	Rainfall	Tajo basin	Navalcan
40.04937744140630	-5.14098739624023	water level	Tajo basin	embalse de Navalcan
40.11127853393550	-5.32245302200317	Rainfall	Tajo basin	embalse de Rosarito
40.11127853393550	-5.32245302200317	water level	Tajo basin	embalse de Rosarito
40.34887695312500	-5.77335166931152	Rainfall	Tajo basin	embalse de Navamuno
40.34887695312500	-5.77335166931152	water level	Tajo basin	embalse de Navamuno
40.23139572143550	-2.38230967521667	Rainfall	Tajo basin	Culebras
40.32306289672850	-4.58659696578979	Rainfall	Tajo basin	Casillas
40.27547073364260	-2.95751571655273	Rainfall	Tajo basin	embalse de Almoguera
40.27547073364260	-2.95751571655273	water level	Tajo basin	embalse de Almoguera
40.84031677246090	-2.61726093292236	Rainfall	Tajo basin	embalse de la Tajera
40.84031677246090	-2.61726093292236	water level	Tajo basin	embalse de la Tajera
40.91286468505860	-3.47094297409058	Rainfall	Tajo basin	embalse de el Atazar
40.91286468505860	-3.47094297409058	water level	Tajo basin	embalse de el Atazar
40.42577362060550	-4.53220510482788	Rainfall	Tajo basin	embalse de el Burguillo
40.42577362060550	-4.53220510482788	water level	Tajo basin	embalse del Burguillo
39.81768417358400	-3.76849555969238	Rainfall	Tajo basin	embalse de el Castro
39.81768417358400	-3.76849555969238	water level	Tajo basin	embalse de el Castro
40.01427459716800	-4.70497274398804	Rainfall	Tajo basin	embalse de Cazalegas
40.01427459716800	-4.70497274398804	water level	Tajo basin	embalse de Cazalegas
39.84331130981450	-4.37770223617554	Rainfall	Tajo basin	embalse de Castrejon
39.62681961059570	-4.38472270965576	Rainfall	Tajo basin	embalse de el Torcon
39.62681961059570	-4.38472270965576	water level	Tajo basin	embalse de el Torcon
40.12670135498050	-6.57623434066772	water level	Tajo basin	embalse de Borbollon
39.48748397827150	-6.29670143127441	Rainfall	Tajo basin	embalse de Guadiloba
39.48748397827150	-6.29670143127441	water level	Tajo basin	embalse de Guadiloba
39.73191070556640	-6.88242435455322	Rainfall	Tajo basin	embalse de Alcantara
39.73191070556640	-6.88242435455322	water level	Tajo basin	embalse de Alcantara
41.12609481811520	-3.17868876457214	Rainfall	Tajo basin	Umbralejo
40.30466079711910	-4.99033212661743	Rainfall	Tajo basin	El Navajo
40.49375915527340	-2.74847078323364	water level	Tajo basin	embalse de Entrepenas
40.71029281616210	-3.82124495506287	Rainfall	Tajo basin	embalse de Santillana
40.71029281616210	-3.82124495506287	water level	Tajo basin	embalse de Santillana
39.66291809082030	-3.63002634048462	Rainfall	Tajo basin	embalse de Finisterre
39.77896499633790	-5.61042308807373	water level	Tajo basin	embalse de Valdecanas
40.44019317626950	-1.92352294921875	Rainfall	Tajo basin	Las Cuevas
41.23854446411130	-3.25775218009949	Rainfall	Tajo basin	Cantalojas
41.10676956176760	-3.57818484306335	Rainfall	Tajo basin	Robregordo
40.65460968017580	-4.21120643615723	Rainfall	Tajo basin	Peguerinos
41.08909606933590	-2.49519085884094	Rainfall	Tajo basin	Bujarrabal
41.23160171508790	-2.67008829116821	Rainfall	Tajo basin	Valdelcubo
41.11999511718750	-3.29778671264648	Rainfall	Tajo basin	Majaelrayo
40.73701858520510	-4.07651042938232	Rainfall	Tajo basin	Cercedilla
40.48081970214840	-6.11647701263428	Rainfall	Tajo basin	La Alberca
40.10041427612300	-6.24906969070435	Rainfall	Tajo basin	embalse de Valdeobispo
40.10041427612300	-6.24906969070435	water level	Tajo basin	embalse de Valdeobispo
40.44655990600590	-6.26119232177734	Rainfall	Tajo basin	Travesadero
41.27432632446290	-3.14088582992554	Rainfall	Tajo basin	Campisabalos
40.98575592041020	-2.36343741416931	Rainfall	Tajo basin	El Navajillo
40.59989166259770	-4.14462661743164	Rainfall	Tajo basin	Prado Doctor
40.30099868774410	-4.80139064788818	Rainfall	Tajo basin	Roblehermoso
40.22011566162110	-6.69864416122437	Rainfall	Tajo basin	Alto del Rey
40.04942321777340	-5.53578758239746	Rainfall	Tajo basin	río Tajo en Talavera
39.95595932006840	-4.83082723617554	Water flow	Tajo basin	río Tajo en Talavera
40.69850540161130	-2.58514595031738	Rainfall	Tajo basin	Trillo
40.69850540161130	-2.58514595031738	Water flow	Tajo basin	río Tajo en Trillo
40.26258850097660	-2.96689629554749	Rainfall	Tajo basin	río Mayor en Huete
40.26258850097660	-2.96689629554749	Water flow	Tajo basin	río Mayor en Huete
40.16080474853520	-5.07711601257324	Rainfall	Tajo basin	Jaranda Vera
39.66526794433590	-5.96005010604858	Rainfall	Tajo basin	Azud del Encin
40.13468933105470	-6.63194322586060	Rainfall	Tajo basin	embalse Rivera de Gata
40.13468933105470	-6.63194322586060	water level	Tajo basin	embalse Rivera de Gata
40.26762390136720	-5.12271499633789	Rainfall	Tajo basin	Fuente Refugio
40.19139099121090	-5.15322446823120	Rainfall	Tajo basin	Casa del Torno
40.13711547851560	-5.56228399276733	Rainfall	Tajo basin	Losar
40.25518798828130	-6.39824724197388	Rainfall	Tajo basin	Los Rebollares
40.95361328125000	-2.91876602172852	Rainfall	Tajo basin	río Tajo en Higares
40.95361328125000	-2.91876602172852	Water flow	Tajo basin	río Tajo en Higares
40.45957565307620	-3.42025661468506	Rainfall	Tajo basin	Azud de Humanes
39.82675170898440	-4.63961601257324	Rainfall	Tajo basin	río Tajo en Cebolla
39.82675170898440	-4.63961601257324	Water flow	Tajo basin	río Tajo en Cebolla
40.42419815063480	-4.50119256973267	water level	Tajo basin	embalse Charco del Cura
40.42419815063480	-4.50119256973267	Rainfall	Tajo basin	embalse Charco del Cura
39.83888626098630	-5.99004745483398	water level	Tajo basin	embalse Torrejon Tietar
40.22235870361330	-6.13188552856445	Rainfall	Tajo basin	embalse de Gabriel y Galan
40.22235870361330	-6.13188552856445	water level	Tajo basin	embalse de Gabriel y Galan
40.05940246582030	-6.04141426086426	Rainfall	Tajo basin	embalse de Jerte-Plasencia
40.05940246582030	-6.04141426086426	water level	Tajo basin	embalse de Jerte-Plasencia
39.98053359985350	-6.52608394622803	Rainfall	Tajo basin	Coria
39.98053359985350	-6.52608394622803	Water flow	Tajo basin	río Alagon en Coria
40.88190078735350	-3.84574651718140	Rainfall	Tajo basin	Albergue Lobera
40.33155822753910	-5.02349138259888	Rainfall	Tajo basin	Puerto Del Pico
40.84624481201170	-3.76630282402039	Rainfall	Tajo basin	Olla del Quinon
40.79878616333010	-2.17070722579956	Rainfall	Tajo basin	río Tajo en la Rocha
40.79878616333010	-2.17070722579956	Water flow	Tajo basin	río Tajo en la Rocha
40.86910629272460	-3.46568441390991	Rainfall	Tajo basin	río Tajuña en Armuna
40.86910629272460	-3.46568441390991	Water flow	Tajo basin	río Tajuña en Armuna
39.74253463745120	-5.05691242218018	Rainfall	Tajo basin	río Gevalo en Alcaudete
39.74253463745120	-5.05691242218018	Water flow	Tajo basin	río Gevalo en Alcaudete
39.57521820068360	-6.99864339828491	Rainfall	Tajo basin	Membrio
39.57521820068360	-6.99864339828491	Water flow	Tajo basin	río Salor en Membrio
40.24755096435550	-5.67753171920776	Rainfall	Tajo basin	Casas de Mindano
40.51033782958980	-5.96350812911987	Rainfall	Tajo basin	Pozas del Cabra
40.22447586059570	-6.60623931884766	Rainfall	Tajo basin	Sierra del Salio
40.03425216674800	-3.62156891822815	Rainfall	Tajo basin	río Tajo en Almoguera
40.03425216674800	-3.62156891822815	Water flow	Tajo basin	río Tajo en Almoguera
40.54357910156250	-3.02227139472961	Rainfall	Tajo basin	río Tajuña en Perales
40.54357910156250	-3.02227139472961	Water flow	Tajo basin	río Tajuña en Perales
39.77338027954100	-4.85153579711914	Rainfall	Tajo basin	río Pusa en la Medica
39.77338027954100	-4.85153579711914	Water flow	Tajo basin	río Pusa en la Medica
40.26052093505860	-4.74458122253417	Rainfall	Tajo basin	río Uso en Aldeanueva
40.26052093505860	-4.74458122253417	Water flow	Tajo basin	río Uso en Aldeanueva
39.98242950439450	-6.27121686935425	Rainfall	Tajo basin	río Jerte en el Torno
39.98242950439450	-6.27121686935425	Water flow	Tajo basin	río Jerte en el Torno
40.06851577758790	-6.66272068023682	Rainfall	Tajo basin	río Jerte en Galisteo
40.06851577758790	-6.66272068023682	Water flow	Tajo basin	río Jerte en Galisteo
40.08794784545900	-6.28236532211304	Rainfall	Tajo basin	río Arrago en Huelaga
40.08794784545900	-6.28236532211304	Water flow	Tajo basin	río Arrago en Huelaga
40.55281066894530	-2.17698574066162	Rainfall	Tajo basin	embalse de Molino de Chincha
41.01598739624020	-3.19925069808960	Rainfall	Tajo basin	embalse de Pozo de los Ramos
40.43781280517580	-1.81804156303406	Rainfall	Tajo basin	Pajares Herradura
40.54090118408200	-1.64856004714966	Rainfall	Tajo basin	Orihuela del Tremedal
40.12777709960940	-2.39703893661499	Rainfall	Tajo basin	Embalse la Resurrección
41.26900100708010	-2.96895980834961	Rainfall	Tajo basin	Miedes De Atienza
40.46191787719730	-5.03801345825195	Rainfall	Tajo basin	Cepeda De La Mora
40.48226928710940	-2.72640419006348	Rainfall	Tajo basin	Entrepenas Buendía
40.20313262939450	-3.00720238685608	Rainfall	Tajo basin	Canal de estremera
40.82504272460940	-1.97465872764587	Rainfall	Tajo basin	río Gallo en Penamediodia
40.82504272460940	-1.97465872764587	Water flow	Tajo basin	río Gallo en Penamediodia
39.90549468994140	-3.93266630172729	Rainfall	Tajo basin	azud Fuente Huelga
40.23044967651370	-3.37701582908630	Rainfall	Tajo basin	río Henares en Espinillos
40.23044967651370	-3.37701582908630	Water flow	Tajo basin	río Henares en Espinillos
40.49241256713870	-3.93537473678589	Rainfall	Tajo basin	río Manzanares en Rivas Vaciamadrid
40.49241256713870	-3.93537473678589	Water flow	Tajo basin	río Manzanares en Rivas Vaciamadrid
39.92483901977540	-4.56957149505615	Rainfall	Tajo basin	río Perales en Villamant
39.92483901977540	-4.56957149505615	Water flow	Tajo basin	río Perales en Villamant
40.41326522827150	-6.00447797775269	Rainfall	Tajo basin	río Francia en Miranda
40.41326522827150	-6.00447797775269	Water flow	Tajo basin	río Francia en Miranda
40.42430114746090	-6.14152431488037	Rainfall	Tajo basin	Cuerpo de H. Cotos
40.46081542968750	-3.74598383903503	Rainfall	Tajo basin	río Jarama en San Fernando
40.44804763793950	-3.52975583076477	Water flow	Tajo basin	río Jarama en San Fernando
39.97977828979490	-5.69973516464233	Rainfall	Tajo basin	Tietar Valverde
40.46521377563480	-4.82480716705322	Rainfall	Tajo basin	Navandrinal San Juan
40.62617492675780	-4.41463613510132	Rainfall	Tajo basin	Navalperal de Pinares
41.24503707885740	-2.84962964057922	Rainfall	Tajo basin	Bochones
40.17007064819340	-5.41205263137817	Rainfall	Tajo basin	Barranco de la Hoz
39.42338943481450	-6.19193935394287	Rainfall	Tajo basin	Torrejon de Arriba
40.48044967651370	-2.37472391128540	Rainfall	Tajo basin	río Guadielea en Ruidera
40.48044967651370	-2.37472391128540	Water flow	Tajo basin	río Guadielea en Ruidera
40.17216873168950	-2.68725347518921	Rainfall	Tajo basin	río Guadamejud en Peraleja
40.17216873168950	-2.68725347518921	Water flow	Tajo basin	río Guadamejud en Peraleja
40.84827423095700	-3.12070274353027	Rainfall	Tajo basin	río Henares en Bujalaro
40.84827423095700	-3.12070274353027	Water flow	Tajo basin	río Henares en Bujalaro
39.99337768554690	-4.03416061401367	Rainfall	Tajo basin	río Guadarrama en Picotejo
39.99337768554690	-4.03416061401367	Water flow	Tajo basin	río Guadarrama en Picotejo
40.40651321411130	-4.72899675369263	Rainfall	Tajo basin	río Guadalb. Barruelos
40.40651321411130	-4.72899675369263	Water flow	Tajo basin	río Guadalb. Barruelos
40.41286468505860	-4.32277011871338	Rainfall	Tajo basin	río Alberche en Navaluenga
40.41286468505860	-4.32277011871338	Water flow	Tajo basin	río Alberche en Navaluenga
40.37089920043950	-4.13485336303711	Rainfall	Tajo basin	río Cofio en San Martin
40.37089920043950	-4.13485336303711	Water flow	Tajo basin	río Cofio en San Martin
40.15266418457030	-5.04344558715820	Rainfall	Tajo basin	río Tietar en La Iglesuela
40.15266418457030	-5.04344558715820	Water flow	Tajo basin	río Tietar en La Iglesuela
40.14988327026370	-5.35577964782715	Rainfall	Tajo basin	rio Tietar en Arenas de San Pedro
40.14988327026370	-5.35577964782715	Water flow	Tajo basin	rio Tietar en Arenas de San Pedro
40.48666381835940	-5.94182205200195	Rainfall	Tajo basin	río Arenal en Arenas de San Pedro
40.48666381835940	-5.94182205200195	Water flow	Tajo basin	río Arenal en Arenas de San Pedro
40.48529434204100	-6.00540208816528	Rainfall	Tajo basin	río Alagon en Garcibuey
40.48529434204100	-6.00540208816528	Water flow	Tajo basin	río Alagon en Garcibuey
40.11316299438480	-5.94442319869995	Rainfall	Tajo basin	río Ambroz en el Villar
40.11316299438480	-5.94442319869995	Water flow	Tajo basin	río Ambroz en el Villar
40.05839157104490	-6.63246679306030	Rainfall	Tajo basin	río Gata en la Moraleda
39.95370483398440	-6.24540996551514	Rainfall	Tajo basin	Bronco Montehermoso
39.94991683959960	-6.42390489578247	Rainfall	Tajo basin	Monjas el Batan
40.19017791748050	-6.13952875137329	water level	Tajo basin	embalse de Guijo de Granadilla
40.44804763793950	-3.52975583076477	Rainfall	Tajo basin	río Henares en Guadalajara
40.63460159301760	-3.18405270576477	Water flow	Tajo basin	río Henares en Guadalajara
40.60717010498050	-1.77487635612488	Rainfall	Tajo basin	Fuente del Hocinillo
41.22390365600590	-3.12228560447693	Rainfall	Tajo basin	Condemios de Arriba
40.90995025634770	-3.88915729522705	Rainfall	Tajo basin	depósitos Rascafria
40.22622680664060	-5.83533239364624	Rainfall	Tajo basin	Cabezuela del Valle
41.14469909667970	-3.02383184432983	Rainfall	Tajo basin	Gascuena de Bornova
41.01864624023440	-3.44123721122742	Rainfall	Tajo basin	Puebla de la Sierra
39.59952163696290	-4.13555335998535	Rainfall	Tajo basin	convento del Castanar
39.55076217651370	-4.34779500961304	Rainfall	Tajo basin	San Pablo los Montes
40.17937088012700	-5.28672456741333	Rainfall	Tajo basin	santuario de Chilla
40.32278060913090	-5.86467218399048	Rainfall	Tajo basin	Ermita del Calvario
40.42258834838870	-3.50161957740784	Rainfall	Tajo basin	río Jarama en Valdepeñas
40.42258834838870	-3.50161957740784	Water flow	Tajo basin	río Jarama en Valdepeñas
40.32523345947270	-3.55380678176880	Rainfall	Tajo basin	río Jarama en Mejorada
40.32523345947270	-3.55380678176880	Water flow	Tajo basin	río Jarama en Mejorada
40.38439559936520	-6.18773365020752	Rainfall	Tajo basin	río Hurdano en El Ladrillar
40.38439559936520	-6.18773365020752	Water flow	Tajo basin	río Hurdano en El Ladrillar
40.30377960205080	-6.26214361190796	Rainfall	Tajo basin	río Hurdano en Nunomoral
40.30377960205080	-6.26214361190796	Water flow	Tajo basin	río Hurdano en Nunomoral
40.17110061645510	-6.10216951370239	Rainfall	Tajo basin	Los Angeles
40.01552200317380	-6.69498634338379	Rainfall	Tajo basin	río Gata en Azud Moraleja
39.50232696533200	-6.11457920074463	Rainfall	Tajo basin	río Almonte Molino Buitrago
39.98171615600590	-5.70166158676147	Rainfall	Tajo basin	Tietar Casatejada
40.70159530639650	-1.60211527347565	Rainfall	Tajo basin	Setiles
40.75443267822270	-3.99327898025513	Rainfall	Tajo basin	Barranca Navacerrada
40.62753295898440	-2.08663725852966	Rainfall	Tajo basin	Valsalobre
41.02186203002920	-3.70113587379456	Rainfall	Tajo basin	Villavieja
40.36899948120120	-4.83087730407715	Rainfall	Tajo basin	Casas de los Veneros
40.54559326171880	-4.58475255966187	Rainfall	Tajo basin	Santa Cruz de Pinares
40.09896469116210	-5.84587335586548	Rainfall	Tajo basin	Piornal
40.41117858886720	-5.76708364486694	Rainfall	Tajo basin	Valdesangil
